# Supplementary material for: Foraging strategies, craniodental traits, and interaction in the bite force of Neotropical frugivorous bats (Phyllostomidae: Stenodermatinae)
Source: Ecol Evol. 2021 Sep 23;11(20):13756–72. doi: 10.1002/ece3.8014 (PMC8525122; doi:10.1002/ece3.8014)
Supplement: Supplementary file 1 — Table S1‐S7 [file ECE3-11-13756-s001.xlsx]

## Sheet: S1
TABLE S1 Raw measurements (in mm, mass in g) for 342 species used in this study. Abbreviations: Sex: (1: male, 2: female), AF: forearm length; GLS: greatest length of skull; CIL: condyloincisive length; CCL: condylocanine length; BB: braincase breadth; ZB: zygomatic breadth; PB: postorbital breadth; C – C: palatal width at canines; MB: mastoid breadth; PL: palatal length; MTRL: maxillary toothrow…
Order	Family	Genus	Specie	Specimen	Location	Latitud	Longitud	Department	Sex	Mass	Mass (log)	AF	GLS	CIL	CCL	ZB	BB	PB	MB	PL	MTRL	M1-M1	M2-M2	C-C	DENL	MANDL	COH	WMC
Chiroptera	Phyllostomidae	Artibeus	Artibeus anderseni	ROM 53614	Leticia	-4.21528	-70.3909	Amazonas	2	11.45	1.05881	35.89	17.89	14.21	13.89	10.11	9.1	4.34	8.98	7.89	5.34	7.49	7.45	4.02	10.92	6.23	4.32	5.14
Chiroptera	Phyllostomidae	Artibeus	Artibeus anderseni	ROM 53615	Leticia	-4.21528	-70.3909	Amazonas	2	10.85	1.03543	34.49	17.56	13.56	13.49	9.76	8.68	4.44	8.96	7.29	5.38	7.32	7.28	4.16	10.87	5.87	4.35	5.68
Chiroptera	Phyllostomidae	Artibeus	Artibeus anderseni	ROM 53616	Leticia	-4.21528	-70.3909	Amazonas	2	12.45	1.09517	37.63	18.38	14.86	14.45	10.88	9.9	4.89	9.76	8.11	5.82	7.63	7.62	4.09	11.7	6.48	4.3	5.78
Chiroptera	Phyllostomidae	Artibeus	Artibeus anderseni	ROM 63061	Leticia	-4.15198	-69.9406	Amazonas	1	13.11	1.1176	38.49	18.11	14.02	13.87	9.87	9.58	4.25	9.21	7.32	5.41	7.25	7.41	3.58	11.52	5.99	4.35	5.96
Chiroptera	Phyllostomidae	Artibeus	Artibeus anderseni	ROM 84982	Remedios	7.03083	-74.5333	Antioquia	2	10.04	1.00173	37.37	18.01	14.23	14.21	10.01	9.12	4.32	8.99	7.93	5.67	7.58	7.56	4.11	11.22	5.98	4.29	5.86
Chiroptera	Phyllostomidae	Artibeus	Artibeus anderseni	ROM 48959	La Gran Curva, 114 km W of Bogota	4.29675	-74.7347	Cundinamarca	1	9.91	0.996074	37.45	18	14	13.87	10.41	8.99	4.32	9.45	7.32	5.32	7.56	7.21	3.87	11.58	5.65	4.32	5.36
Chiroptera	Phyllostomidae	Artibeus	Artibeus anderseni	ROM 51790	La Gran Curva, 114 km W of Bogota	4.29675	-74.7347	Cundinamarca	2	9.98	0.999131	36.85	17.89	14.03	14.12	9.89	8.94	4.54	9.11	8.03	5.76	7.43	7.52	4.09	10.93	5.67	4.34	5.47
Chiroptera	Phyllostomidae	Artibeus	Artibeus anderseni	ROM 53613	Melgar	4.20722	-74.6456	Cundinamarca	2	9.92	0.996512	36.45	17.98	14.65	13.98	9.98	9.56	4.34	9.04	8.12	5.87	7.54	7.61	4.13	11.01	6.12	4.22	6.1
Chiroptera	Phyllostomidae	Artibeus	Artibeus anderseni	ROM 75300	Melgar	4.23919	-74.6774	Cundinamarca	1	9.35	0.970812	36.65	18.73	13.58	14.41	10.48	9.34	4.63	9.34	7.65	5.75	7.66	7.38	3.09	11.78	6.37	4.17	5.84
Chiroptera	Phyllostomidae	Artibeus	Artibeus anderseni	ROM 75302	Melgar	4.23919	-74.6774	Cundinamarca	2	11.56	1.06296	36.85	19	13.58	14.31	11.14	9.04	4.82	8.12	8.11	5.92	7.99	7.7	3.43	11.26	6.42	4.3	5.97
Chiroptera	Phyllostomidae	Artibeus	Artibeus anderseni	ROM 44956	Puerto Salgar	5.47	-74.6575	Cundinamarca	1	11.21	1.04961	35.69	18.07	13.73	13.58	10.71	8.36	4.65	9.11	8.65	5.36	8.02	7.44	4.35	10.47	6.58	4.65	5.88
Chiroptera	Phyllostomidae	Artibeus	Artibeus anderseni	ROM 44957	Puerto Salgar	5.47	-74.6575	Cundinamarca	2	10.41	1.01745	35.81	18.59	14.55	14.5	11.11	8.95	4.85	8.12	7.45	5.23	8.65	7.65	4.65	10.46	5.65	4.69	6
Chiroptera	Phyllostomidae	Artibeus	Artibeus anderseni	ROM 44965	Puerto Salgar	5.47	-74.6575	Cundinamarca	1	9.65	0.984527	36.84	19.29	14.3	14.34	11.28	8.88	4.36	9.35	7.35	5.95	8.45	7.49	4.74	10.3	5.43	4.52	5.98
Chiroptera	Phyllostomidae	Artibeus	Artibeus anderseni	CZUT-M 2089	Alvarado	4.56854	-74.9384	Tolima	1	9.32	0.969416	36.45	18.3	14.45	14.41	10.72	8.64	4.65	9.45	7.48	5.39	8.42	7.26	4.15	11.54	5.63	5.02	6.03
Chiroptera	Phyllostomidae	Artibeus	Artibeus anderseni	CZUT-M 2090	Alvarado	4.56854	-74.9384	Tolima	1	10.65	1.02735	33.98	18.35	13.43	13.24	10.24	8.67	4.39	8.15	7.25	5.61	7.45	7.26	4.44	10.99	6.22	4.13	6.94
Chiroptera	Phyllostomidae	Artibeus	Artibeus anderseni	CZUT-M 2091	Alvarado	4.56854	-74.9384	Tolima	2	11.14	1.04689	34.49	17.56	13.56	13.49	9.76	8.68	4.44	8.96	7.29	5.38	7.32	7.28	4.16	10.87	5.87	4.35	5.98
Chiroptera	Phyllostomidae	Artibeus	Artibeus anderseni	CZUT-M 2099	Alvarado	4.56854	-74.9384	Tolima	2	10.98	1.0406	36.21	18.36	14.39	14.41	10.4	9.12	4.52	8.81	7.55	5.71	7.82	7.73	4.42	11.68	6.38	4.4	6.82
Chiroptera	Phyllostomidae	Artibeus	Artibeus anderseni	CZUT-M 2100	Alvarado	4.56454	-74.9406	Tolima	1	10.65	1.02735	37.4	18.02	13.23	13.06	10.01	8.88	4.63	8.09	7.07	5.62	7.86	7.71	3.98	10.72	6.3	3.99	6.42
Chiroptera	Phyllostomidae	Artibeus	Artibeus anderseni	CZUT-M 2125	Alvarado	4.56454	-74.9406	Tolima	1	12.14	1.08422	38.3	18.22	13.41	13.82	11.54	8.44	5.21	8.4	7.62	5.61	8.01	7.32	4.89	11.41	6.01	3.21	6.12
Chiroptera	Phyllostomidae	Artibeus	Artibeus anderseni	CZUT-M 2126	Alvarado	4.56454	-74.9406	Tolima	2	10.11	1.00475	37.25	18.52	14.02	12.96	10.52	8.11	5.14	9.21	7.45	5.34	8.4	7.26	4.11	11.51	5.63	5.02	4.25
Chiroptera	Phyllostomidae	Artibeus	Artibeus anderseni	CZUT-M 2170	Alvarado	4.56454	-74.9406	Tolima	2	12.14	1.08422	35.24	17.98	13.22	12.11	9.98	8.54	5.22	8.65	7.66	5.22	7.65	7.33	4.65	11.52	6.4	3.47	6.99
Chiroptera	Phyllostomidae	Artibeus	Artibeus anderseni	CZUT-M 1128	Armero Guayabal	5.01569	-74.903	Tolima	1	9.02	0.955207	36.42	18.14	13.89	13.14	10.02	8.58	4.35	9.1	7.45	5.24	7.52	7.32	4.25	10.65	5.98	4.14	5.87
Chiroptera	Phyllostomidae	Artibeus	Artibeus anderseni	CZUT-M 1415	Armero Guayabal	5.01569	-74.903	Tolima	2	11.45	1.05881	36.98	17.85	13.78	13.21	10.11	8.96	4.12	9.12	7.55	5.14	7.36	7.08	3.98	11.48	5.78	4.85	6.11
Chiroptera	Phyllostomidae	Artibeus	Artibeus anderseni	CZUT-M 1416	Armero Guayabal	5.01569	-74.903	Tolima	2	10.85	1.03543	37.45	18	14	13.87	10.41	8.99	4.32	9.45	7.32	5.32	7.56	7.21	3.87	11.58	5.65	4.32	5.99
Chiroptera	Phyllostomidae	Artibeus	Artibeus anderseni	CZUT-M 1418	Armero Guayabal	5.01569	-74.903	Tolima	2	12.45	1.09517	35.69	18.07	13.73	13.58	10.71	8.36	4.65	9.11	8.65	5.36	8.02	7.44	4.35	10.47	6.58	4.65	6.25
Chiroptera	Phyllostomidae	Artibeus	Artibeus anderseni	CZUT-M 1434	Armero Guayabal	5.01569	-74.903	Tolima	1	13.11	1.1176	35.86	18.52	14.08	14.2	11.13	8.94	4.58	8.56	8.24	5.14	8.45	7.54	4.25	10.65	5.45	4.94	6.41
Chiroptera	Phyllostomidae	Artibeus	Artibeus anderseni	CZUT-M 1436	Armero Guayabal	5.01569	-74.903	Tolima	1	10.04	1.00173	38.1	18.6	14.22	14.05	11.3	8.86	4.85	8.65	7.65	5.31	8.65	7.48	4.36	10.21	5.65	4.35	6.53
Chiroptera	Phyllostomidae	Artibeus	Artibeus anderseni	CZUT-M 1481	Armero Guayabal	5.01569	-74.903	Tolima	2	9.91	0.996074	30.48	18.81	14.63	14.36	11.48	8.87	4.25	8.45	7.55	5.25	8.14	7.54	4.14	10.09	5.14	4.35	4.85
Chiroptera	Phyllostomidae	Artibeus	Artibeus anderseni	CZUT-M 1492	Armero Guayabal	5.01569	-74.903	Tolima	1	9.98	0.999131	35.81	18.59	14.55	14.5	11.11	8.95	4.85	8.12	7.45	5.23	8.65	7.65	4.65	10.46	5.65	4.69	4.69
Chiroptera	Phyllostomidae	Artibeus	Artibeus anderseni	CZUT-M 1515	Armero Guayabal	5.01569	-74.903	Tolima	2	9.92	0.996512	36.84	19.29	14.3	14.34	11.28	8.88	4.36	9.35	7.35	5.95	8.45	7.49	4.74	10.3	5.43	4.52	4.85
Chiroptera	Phyllostomidae	Artibeus	Artibeus anderseni	CZUT-M 1516	Armero Guayabal	5.01569	-74.903	Tolima	2	9.35	0.970812	36.45	18.3	14.45	14.41	10.72	8.64	4.65	9.45	7.48	5.39	8.42	7.26	4.15	11.54	5.63	5.02	4.25
Chiroptera	Phyllostomidae	Artibeus	Artibeus anderseni	CZUT-M 1517	Armero Guayabal	5.01569	-74.903	Tolima	1	11.56	1.06296	35.58	18.14	14.19	14.24	10.41	8.54	4.12	9.36	7.66	6.09	8.69	7.64	4.56	11.41	6.02	4.85	5.12
Chiroptera	Phyllostomidae	Artibeus	Artibeus anderseni	CZUT-M 1536	Armero Guayabal	5.01569	-74.903	Tolima	2	11.21	1.04961	37.58	17.38	13.13	13.28	10.24	8.65	4.35	9.35	8.21	5.54	7.59	7.49	4.61	11.35	5.89	4.91	5.02
Chiroptera	Phyllostomidae	Artibeus	Artibeus anderseni	CZUT-M 1537	Armero Guayabal	5.01569	-74.903	Tolima	2	10.41	1.01745	38.6	18.17	13.97	13.91	10.65	8.74	5.14	8.47	8.21	5.32	7.98	7.35	4.95	11.47	5.87	4.68	5.21
Chiroptera	Phyllostomidae	Artibeus	Artibeus anderseni	CZUT-M 1538	Armero Guayabal	5.01569	-74.903	Tolima	2	9.65	0.984527	33.86	19.06	14.34	14.39	10.38	8.46	5.11	8.65	7.88	5.45	7.25	7.41	4.56	11.32	5.98	4.74	5.05
Chiroptera	Phyllostomidae	Artibeus	Artibeus anderseni	CZUT-M 1541	Armero Guayabal	5.01569	-74.903	Tolima	1	9.32	0.969416	38.1	18.02	13.01	13.52	11.24	8.24	5.19	8.47	7.65	5.65	7.98	7.24	4.81	10.25	5.48	4.65	5.35
Chiroptera	Phyllostomidae	Artibeus	Artibeus anderseni	CZUT-M 1624	Armero Guayabal	5.01569	-74.903	Tolima	2	10.65	1.02735	37.12	18.15	15.73	13.89	11.1	8.75	5.47	9.14	7.54	5.16	7.45	7.45	4.32	10.48	5.47	4.95	5.14
Chiroptera	Phyllostomidae	Artibeus	Artibeus anderseni	CZUT-M 1638	Armero Guayabal	5.01569	-74.903	Tolima	1	11.14	1.04689	37.35	19.03	14.37	14.56	11.35	8.35	5.84	9.09	7.95	5.85	7.65	7.68	4.02	10.36	5.65	4.63	5.47
Chiroptera	Phyllostomidae	Artibeus	Artibeus anderseni	CZUT-M 1639	Armero Guayabal	5.01569	-74.903	Tolima	1	10.98	1.0406	37.54	10.11	13.41	13.59	11.54	8.57	5.65	8.47	7.54	5.62	7.49	7.35	4.18	10.47	5.74	4.61	5.68
Chiroptera	Phyllostomidae	Artibeus	Artibeus anderseni	CZUT-M 1641	Armero Guayabal	5.01569	-74.903	Tolima	1	10.65	1.02735	30.48	17.86	13.76	17.93	11.36	8.75	4.25	8.35	7.65	5.22	7.35	7.58	4.54	10.75	5.48	4.74	5.88
Chiroptera	Phyllostomidae	Artibeus	Artibeus anderseni	CZUT-M 1642	Armero Guayabal	5.01569	-74.903	Tolima	1	12.14	1.08422	38.6	18.56	7.57	18.35	11.47	8.55	4.84	8.47	7.41	5.16	7.64	7.19	4.34	11.02	5.94	4.61	5.14
Chiroptera	Phyllostomidae	Artibeus	Artibeus anderseni	ROM 88089	El Espinal	4.15278	-74.8886	Tolima	1	10.11	1.00475	37.35	17.53	14.94	13.71	9.74	9.1	5.47	9.36	8.62	6	7.98	7.11	4	11	5.41	4.44	5.98
Chiroptera	Phyllostomidae	Artibeus	Artibeus anderseni	CZUT-M 2098	Ibagué	4.358	-75.1587	Tolima	1	9.02	0.955207	35.15	19.04	14.04	13.89	10.78	9.85	4.64	9.53	7.85	5.91	7.55	7.36	3.7	11.36	6.34	4.22	6.11
Chiroptera	Phyllostomidae	Artibeus	Artibeus anderseni	CZUT-M 2103	Ibagué	4.358	-75.1587	Tolima	1	12.37	1.09237	38.49	18.11	14.02	13.87	9.87	9.58	4.25	9.21	7.32	5.41	7.25	7.41	3.58	11.52	5.99	4.35	6.21
Chiroptera	Phyllostomidae	Artibeus	Artibeus lituratus	ROM 63232	Bellavista	2.59667	-76.635	Cauca	1	55.1	1.74115	69.27	31.27	25.16	24.75	19.29	14.81	7.06	14.87	15.27	11.12	12.42	12.97	6.41	20.21	12.75	10.07	10.95
Chiroptera	Phyllostomidae	Artibeus	Artibeus lituratus	ROM 63063	Bellavista	2.59667	-76.635	Cauca	1	55	1.74036	71.1	31.32	25.38	24.81	18.67	14.01	7.13	14.08	14.8	10.97	12.86	13.07	6.48	20.44	12.5	9.91	10.24
Chiroptera	Phyllostomidae	Artibeus	Artibeus lituratus	ROM 64066	Bellavista	2.59667	-76.635	Cauca	2	64.67	1.8107	72.37	31.52	25.42	24.84	19.44	14.77	6.73	14.43	15.33	11.6	13.89	13.67	6.18	21.51	13.52	10.16	9.51
Chiroptera	Phyllostomidae	Artibeus	Artibeus lituratus	ROM 64067	Bellavista	2.59667	-76.635	Cauca	1	53	1.72428	62.8	30.54	23.35	23.07	17.82	14.03	7.2	14.26	14.86	10.73	11.98	12.51	5.96	20.11	12.3	8.38	9.57
Chiroptera	Phyllostomidae	Artibeus	Artibeus lituratus	ROM 64068	Bellavista	2.59667	-76.635	Cauca	1	66.4	1.82217	65.3	30.69	23.66	23.35	17.91	13.57	6.53	13.45	15.09	11.1	13.08	13.5	6.02	20.42	12.7	9.43	9.93
Chiroptera	Phyllostomidae	Artibeus	Artibeus lituratus	ROM 64069	Bellavista	2.59667	-76.635	Cauca	1	60.11	1.77895	72.7	30.8	24.65	24.44	18.95	14.46	6.68	14.26	15.84	11.74	13.27	13.34	5.81	20.87	12.96	10	10.02
Chiroptera	Phyllostomidae	Artibeus	Artibeus lituratus	ROM 64070	Bellavista	2.59667	-76.635	Cauca	1	53	1.72428	73.5	30.6	25.54	24.39	19.81	13.75	6.7	14.17	14.96	10.58	12.07	12.22	5.48	19.27	12.28	9.48	9.98
Chiroptera	Phyllostomidae	Artibeus	Artibeus lituratus	ROM 64071	Bellavista	2.59667	-76.635	Cauca	1	52	1.716	71.9	31.39	24.01	23.31	18.77	14.56	7.25	14.77	15.26	10.62	12.99	13.15	6.52	20.12	12.47	9.45	10.32
Chiroptera	Phyllostomidae	Artibeus	Artibeus lituratus	ROM 67247	Munchique	2.59667	-76.635	Cauca	2	64.67	1.8107	67.9	30.24	23.67	23.55	17.95	13.86	6.9	13.48	14.54	10.79	12.44	12.75	6.07	19.25	11.65	9.03	9.45
Chiroptera	Phyllostomidae	Artibeus	Artibeus lituratus	ROM 67253	Munchique	2.59667	-76.635	Cauca	2	65	1.81291	66.2	30.02	23.01	22.79	17.75	13.74	6.54	13.62	15.42	10.51	12.25	12.34	6.54	19.92	12.12	8.62	9.06
Chiroptera	Phyllostomidae	Artibeus	Artibeus lituratus	ROM 67255	Munchique	2.59667	-76.635	Cauca	1	59.85	1.77706	72.3	30.95	24.01	23.44	18.05	13.68	6.49	14.03	14.8	11.19	12.55	12.97	6.02	19.77	12.49	9.54	10.42
Chiroptera	Phyllostomidae	Artibeus	Artibeus lituratus	ROM 67256	Munchique	2.59667	-76.635	Cauca	1	52.01	1.71609	73	30.11	24.74	23.13	17.89	13.58	6.47	14.47	14.75	11.1	12.45	12.14	6.49	19.47	11.47	8.47	9.35
Chiroptera	Phyllostomidae	Artibeus	Artibeus lituratus	ROM 67261	Munchique	2.59667	-76.635	Cauca	1	59.11	1.77166	69	29.97	24.78	2345	18.78	14.01	6.68	14.72	15.12	10.45	12.45	12.43	5.94	19.17	11.65	8.72	9.45
Chiroptera	Phyllostomidae	Artibeus	Artibeus lituratus	ROM 44811	Puerto Salgar	5.47	-74.6575	Cundinamarca	1	55.3	1.74273	73	31.22	24.89	24.48	18.48	15.02	6.61	14.83	14.93	11.26	13.32	13.42	6.79	20.68	13.17	8.83	10.38
Chiroptera	Phyllostomidae	Artibeus	Artibeus lituratus	ROM 88083	Puerto López	4.10862	-73.6136	Meta	1	57.3	1.75815	66.5	29.98	24.35	23.89	17.98	13.97	7.65	13.21	14.25	11.65	12.65	12.98	6.25	19.47	12.98	9.44	9.74
Chiroptera	Phyllostomidae	Artibeus	Artibeus lituratus	CZUT-M 2130	Alvarado	4.56454	-74.9406	Tolima	1	55.1	1.74115	69.13	29.46	24.13	23.58	18.57	14.3	6.69	14.37	14.18	10.44	13.03	12.93	6.6	20.53	12.35	9.53	10.31
Chiroptera	Phyllostomidae	Artibeus	Artibeus lituratus	CZUT-M 2134	Alvarado	4.56454	-74.9406	Tolima	2	65.89	1.81882	71.54	31.23	25.34	24.76	18.49	14.07	7.17	15.24	15.42	11.12	12.62	12.33	6.82	21.6	12.57	9.85	9.77
Chiroptera	Phyllostomidae	Artibeus	Artibeus lituratus	CZUT-M 2138	Alvarado	4.56454	-74.9406	Tolima	2	57.8	1.76193	73.65	30.47	24.5	24.25	19.08	13.78	7.14	15.08	15	10.97	13.38	13.28	6.16	21.41	12.43	9.83	10.31
Chiroptera	Phyllostomidae	Artibeus	Artibeus lituratus	CZUT-M 2150	Alvarado	4.56454	-74.9406	Tolima	2	59.1	1.77159	67.97	30.21	23.62	23.34	18.24	14.03	6.37	14.08	14.31	10.53	12.85	12.46	6.76	20.21	12.76	9.46	9.59
Chiroptera	Phyllostomidae	Artibeus	Artibeus lituratus	CZUT-M 1410	Ambalema	4.84676	-74.8067	Tolima	1	54.6	1.73719	57.49	31.06	24.54	23.85	18.59	14.43	6.43	14.84	14.67	10.38	12.85	12.89	6.31	20.56	12.29	9.76	9.23
Chiroptera	Phyllostomidae	Artibeus	Artibeus lituratus	CZUT-M 1546	Ambalema	4.84676	-74.8067	Tolima	1	55.6	1.74507	59.63	31.23	24.31	24.04	18.64	13.98	6.32	14.67	14.89	10.32	12.74	12.67	6.12	20.48	12.45	9.96	9.78
Chiroptera	Phyllostomidae	Artibeus	Artibeus lituratus	CZUT-M 1567	Ambalema	4.84676	-74.8067	Tolima	1	55	1.74036	68.7	30.98	24.39	23.85	18.43	13.98	6.87	14.98	14.99	10.56	12.64	12.78	6.52	20.98	12.87	9.54	9.85
Chiroptera	Phyllostomidae	Artibeus	Artibeus lituratus	CZUT-M 1569	Ambalema	4.84676	-74.8067	Tolima	1	58.69	1.76856	69.66	30.99	24.25	23.94	18.65	13.78	6.81	14.89	14.87	10.42	12.99	12.34	6.56	20.93	12.67	9.65	9.94
Chiroptera	Phyllostomidae	Artibeus	Artibeus lituratus	CZUT-M 1668	Ambalema	4.84676	-74.8067	Tolima	1	58.74	1.76893	68.86	30.69	24.85	24.36	18.32	14.12	6.35	15.32	14.51	10.12	12.63	12.58	6.21	20.41	12.58	9.34	9.63
Chiroptera	Phyllostomidae	Artibeus	Artibeus lituratus	CZUT-M 1124	Armero Guayabal	5.01569	-74.903	Tolima	1	59.32	1.7732	71.12	31.09	25.78	24.45	18.34	14.34	6.29	14.32	14.56	10.56	12.56	12.74	6.43	20.56	12.56	9.89	9.67
Chiroptera	Phyllostomidae	Artibeus	Artibeus lituratus	CZUT-M 1413	Armero Guayabal	5.01569	-74.903	Tolima	1	54.45	1.736	72.34	31.43	25.13	24.92	18.65	13.93	7.22	15.54	15.13	11.29	12.39	13.54	6.32	21.58	12.94	9.86	9.82
Chiroptera	Phyllostomidae	Artibeus	Artibeus lituratus	CZUT-M 1545	Armero Guayabal	5.01569	-74.903	Tolima	1	56.47	1.75182	70.96	31.39	25.22	24.65	18.44	13.91	7.21	15.54	15.21	11.25	12.56	12.51	6.45	21.62	12.86	9.88	9.81
Chiroptera	Phyllostomidae	Artibeus	Artibeus lituratus	CZUT-M 1546	Armero Guayabal	5.01569	-74.903	Tolima	2	66.4	1.82217	71.01	31.76	24.2	23.78	18.36	13.56	6.99	15.04	14.31	10.45	13.05	13.04	7.14	20.22	12.92	9.47	8.68
Chiroptera	Phyllostomidae	Artibeus	Artibeus lituratus	CZUT-M 1564	Armero Guayabal	5.01569	-74.903	Tolima	1	65.12	1.81371	68.16	30.26	24.66	23.72	18.89	13.37	6.28	14.09	14.58	10.42	12.66	12.64	6.79	19.38	12.81	9.64	9.14
Chiroptera	Phyllostomidae	Artibeus	Artibeus lituratus	CZUT-M 1565	Armero Guayabal	5.01822	-74.9046	Tolima	1	59.85	1.77706	60.1	29.45	24.37	23.04	18.12	14.03	6.67	14.87	14.43	10.74	12.84	12.8	6.23	20.29	12.51	9.81	9.14
Chiroptera	Phyllostomidae	Artibeus	Artibeus lituratus	CZUT-M 1566	Armero Guayabal	5.01822	-74.9046	Tolima	2	59.68	1.77583	73.7	30.14	24.23	23.85	18.35	14.19	6.65	14.1	14.37	10.47	12.94	12.86	6.33	21.35	13	10.05	9.36
Chiroptera	Phyllostomidae	Artibeus	Artibeus lituratus	CZUT-M 1596	Armero Guayabal	5.01569	-74.903	Tolima	1	60.14	1.77916	62.79	29.89	24.56	23.95	18.11	14.23	6.78	14.28	14.38	10.52	12.98	12.72	6.23	20.56	12.98	9.98	9.23
Chiroptera	Phyllostomidae	Artibeus	Artibeus lituratus	CZUT-M 1628	Armero Guayabal	5.01569	-74.903	Tolima	1	64.25	1.80787	71.2	30.65	24.89	23.41	18.14	13.68	6.32	14.65	15.13	10.98	12.47	12.54	6.84	21.32	12.36	9.47	9.87
Chiroptera	Phyllostomidae	Artibeus	Artibeus lituratus	CZUT-M 1629	Armero Guayabal	5.01569	-74.903	Tolima	2	65.14	1.81385	72.85	31.58	25.85	24.47	19.74	15.02	7.12	14.52	15.01	11.12	13.24	13.45	5.98	20.11	12.24	9.14	9.87
Chiroptera	Phyllostomidae	Artibeus	Artibeus lituratus	CZUT-M 1631	Armero Guayabal	5.01569	-74.903	Tolima	1	63.24	1.80099	71.45	31.56	24.87	23.89	18.45	14.87	6.078	14.78	15.47	10.97	12.65	12.24	6.74	21.78	12.98	9.74	9.96
Chiroptera	Phyllostomidae	Artibeus	Artibeus lituratus	CZUT-M 1704	Armero Guayabal	5.01569	-74.903	Tolima	1	64.11	1.80693	69.89	31.85	24.89	23.74	19.01	15.11	7.11	14.76	15.94	11.16	13.43	13.84	5.54	20.74	12.14	9.65	9.14
Chiroptera	Phyllostomidae	Artibeus	Artibeus lituratus	CZUT-M 2121	Armero Guayabal	5.01569	-74.903	Tolima	1	55.6	1.74507	67.13	29.45	24.37	23.04	18.12	14.03	6.67	14.87	14.43	10.74	12.84	12.8	6.23	20.29	12.51	9.81	9.14
Chiroptera	Phyllostomidae	Artibeus	Artibeus lituratus	CZUT-M 2122	Armero Guayabal	5.01569	-74.903	Tolima	1	56.8	1.75435	69.1	30.14	24.23	23.85	18.35	14.19	6.65	14.1	14.37	10.47	12.94	12.86	6.33	21.35	13	10.05	9.36
Chiroptera	Phyllostomidae	Artibeus	Artibeus lituratus	CZUT-M 2136	Armero Guayabal	5.01569	-74.903	Tolima	2	52.01	1.71609	67.9	31.76	24.2	23.78	18.36	13.56	6.99	15.04	14.31	10.45	13.05	13.04	7.14	20.22	12.92	9.47	8.68
Chiroptera	Phyllostomidae	Artibeus	Artibeus lituratus	CZUT-M 2137	Armero Guayabal	5.01569	-74.903	Tolima	1	60.25	1.77996	70.98	30.26	24.66	23.72	18.89	13.37	6.28	14.09	14.58	10.42	12.66	12.64	6.79	19.38	12.81	9.64	9.14
Chiroptera	Phyllostomidae	Artibeus	Artibeus lituratus	CZUT-M 2129	Ibagué	4.358	-75.1587	Tolima	1	61.25	1.78711	69.06	29.46	24.13	23.58	18.57	14.3	6.69	14.37	14.18	10.44	13.03	12.93	6.6	20.53	12.35	9.53	10.31
Chiroptera	Phyllostomidae	Artibeus	Artibeus lituratus	CZUT-M 2132	Ibagué	4.358	-75.1587	Tolima	1	59.36	1.77349	69.67	31.06	24.54	23.85	18.59	14.43	6.43	14.84	14.67	10.38	12.85	12.89	6.31	20.56	12.29	9.76	9.23
Chiroptera	Phyllostomidae	Artibeus	Artibeus lituratus	CZUT-M 2133	Ibagué	4.358	-75.1587	Tolima	1	59.68	1.77583	71.63	31.23	24.31	24.04	18.64	13.98	6.32	14.67	14.89	10.32	12.74	12.67	6.12	20.48	12.45	9.96	9.78
Chiroptera	Phyllostomidae	Artibeus	Artibeus lituratus	CZUT-M 0763	Ibagué	4.358	-75.1587	Tolima	1	64.58	1.8101	66.25	30.98	24.39	23.85	18.43	13.98	6.87	14.98	14.99	10.56	12.64	12.78	6.52	20.98	12.87	9.54	9.85
Chiroptera	Phyllostomidae	Artibeus	Artibeus lituratus	CZUT-M 0764	Ibagué	4334429	-75086017	Tolima	1			66.39	30.46	23.01	22.85	17.92	14.06	6.81	13.99	14.74	10.75	12.96	11.81	6.68	19.13	12.13	9.56	9.51
Chiroptera	Phyllostomidae	Artibeus	Artibeus lituratus	CZUT-M 0766	Ibagué	4334429	-75086017	Tolima	1			73.67	32.33	25.77	25.24	18.88	14.84	6.89	14.3	15.75	11.31	12.85	12.76	6.35	21	12.75	9.95	10.65
Chiroptera	Phyllostomidae	Artibeus	Artibeus lituratus	CZUT-M 0835	Ibagué	4.358	-75.1587	Tolima	1	52	1.716	66.3	30.31	24.6	24.11	18.64	14.37	6.82	14	14.58	10.85	12.13	12.42	6.58	20.51	12.27	9.37	9.65
Chiroptera	Phyllostomidae	Artibeus	Artibeus lituratus	ROM 44882	Ibagué	4.358	-75.1587	Tolima	1	64.67	1.8107	68.41	31.83	25.63	24.14	18.57	14.38	6.98	14.9	15.26	11.25	12.85	12.83	6.24	21.31	12.88	9.88	10.21
Chiroptera	Phyllostomidae	Artibeus	Artibeus lituratus	ROM 44885	Ibagué	4.358	-75.1587	Tolima	1	66.4	1.82217	73.19	30.93	24.41	23.87	18.49	14.69	6.89	14.75	15	10.39	12.49	12.63	6.88	21.09	12.69	9.85	10.28
Chiroptera	Phyllostomidae	Artibeus	Artibeus lituratus	MUJ 00826	Melgar	4.20722	-74.6456	Tolima	2	65	1.81291	71	29.89	24.65	23.45	18.36	14.32	6.85	15.47	15.21	10.36	12.56	12.95	6.25	21.2	12.69	9.65	9.58
Chiroptera	Phyllostomidae	Artibeus	Artibeus lituratus	MUJ 00827	Melgar	4.20722	-74.6456	Tolima	2	87	1.93952	72	29.25	23.58	23	18.11	14.25	6.58	15.64	15.31	10.11	12.35	12.84	6.35	21.06	12.85	9.87	9.64
Chiroptera	Phyllostomidae	Artibeus	Artibeus lituratus	MUJ 00828	Melgar	4.20722	-74.6456	Tolima	2	72	1.85733	70	29.14	23.15	23.01	18.32	14.12	6.47	15.47	14.25	10.45	12.47	12.55	6.85	21.15	12.35	9.68	9.35
Chiroptera	Phyllostomidae	Artibeus	Artibeus lituratus	MUJ 00829	Melgar	4.20722	-74.6456	Tolima	2	71	1.85126	72	31.45	25.08	24.98	18.34	13.34	7.15	15.39	15.32	11.65	12.98	13.01	6.65	20.98	12.75	9.56	10.11
Chiroptera	Phyllostomidae	Artibeus	Artibeus lituratus	MUJ 00830	Melgar	4.20722	-74.6456	Tolima	2	50	1.69897	68	31.27	25.09	24.65	18.65	13.54	7.23	15.32	15.65	10.35	12.85	12.84	6.25	20.99	12.85	10.32	10.32
Chiroptera	Phyllostomidae	Artibeus	Artibeus lituratus	MUJ 00832	Melgar	4.20722	-74.6456	Tolima	2	54	1.73239	73	31.43	25.14	24.2	18.21	13.21	7.21	15.54	16.32	11.45	12.65	12.87	6.41	21.52	13.22	9.58	10.04
Chiroptera	Phyllostomidae	Artibeus	Artibeus lituratus	MUJ 00833	Melgar	4.20722	-74.6456	Tolima	2	67	1.82607	70	31.56	25.21	24.21	18.76	13.23	7.18	15.23	16.12	11.67	13.45	12.96	6.33	21.23	12.65	9.47	9.97
Chiroptera	Phyllostomidae	Artibeus	Artibeus lituratus	MUJ 00834	Melgar	4.20722	-74.6456	Tolima	2	68	1.83251	75	31.41	25.65	24.02	19.25	14.58	6.47	15.54	15.24	10.98	12.54	13.65	7.11	20.65	13.21	9.25	10.32
Chiroptera	Phyllostomidae	Artibeus	Artibeus lituratus	CZUT-M 0299	Suárez	4.01016	-74.8388	Tolima	2	58.89	1.77004	70.55	31.67	24.21	23.98	18.45	14.54	6.34	14.87	14.24	10.49	12.89	12.67	6.34	20.34	12.34	9.56	9.83
Chiroptera	Phyllostomidae	Artibeus	Artibeus lituratus	CZUT-M 0301	Suárez	4.01016	-74.8388	Tolima	2	52.01	1.71609	69.95	31.34	25.31	24.89	18.38	13.84	7.22	15.39	15.18	11.28	12.54	12.65	6.65	21.53	12.98	9.84	9.84
Chiroptera	Phyllostomidae	Artibeus	Artibeus lituratus	CZUT-M 0303	Suárez	4.01016	-74.8388	Tolima	2	65.18	1.81411	60.34	30.98	24.56	23.56	18.34	13.98	6.52	14.34	14.67	10.29	12.78	12.36	6.45	20.54	12.65	9.65	9.23
Chiroptera	Phyllostomidae	Artibeus	Artibeus lituratus	CZUT-M 0305	Suárez	4.01016	-74.8388	Tolima	2	59.58	1.7751	60.4	30.91	24.62	23.76	18.32	13.78	6.49	14.56	14.98	10.84	12.82	12.41	6.11	20.16	12.33	9.87	9.76
Chiroptera	Phyllostomidae	Artibeus	Artibeus lituratus	CZUT-M 0344	Suárez	4.01016	-74.8388	Tolima	2	60.25	1.77996	71.72	30.96	25.21	24.87	18.76	13.24	7.18	15.09	14.98	11.21	12.77	12.32	6.32	20.32	12.51	9.93	9.89
Chiroptera	Phyllostomidae	Artibeus	Artibeus lituratus	CZUT-M 0346	Suárez	4.01016	-74.8388	Tolima	2	59.36	1.77349	60.19	30.56	25.26	24.87	18.45	13.56	7.2	15.11	14.85	10.32	12.88	12.36	6.41	21.01	12.69	10.21	9.65
Chiroptera	Phyllostomidae	Artibeus	Artibeus lituratus	CZUT-M 2131	Suárez	4.01016	-74.8388	Tolima	2	64.58	1.8101	68.57	30.23	24.4	23.81	18.21	13.99	6.54	14.99	14.99	10.93	12.56	12.44	6.56	20.31	12.98	9.87	9.76
Chiroptera	Phyllostomidae	Artibeus	Artibeus lituratus	CZUT-M 0363	Suárez	4.01016	-74.8388	Tolima	2	59.68	1.77583	70.27	30.56	23.48	22.52	18.34	14.21	6.48	14.58	14.63	10.45	12.95	12.58	6.74	20.45	12.48	9.46	9.64
Chiroptera	Phyllostomidae	Artibeus	Artibeus lituratus	CZUT-M 1230	Suárez	4.01016	-74.8388	Tolima	2	52.01	1.71609	66.64	31.46	25.06	24.98	18.62	13.76	7.22	15.32	15.21	11.41	13.15	12.94	6.51	21.53	12.59	9.83	9.92
Chiroptera	Phyllostomidae	Artibeus	Artibeus lituratus	CZUT-M 1231	Suárez	4.01016	-74.8388	Tolima	2	53	1.72428	69.24	31.5	25.08	25.01	19.01	14.02	7.25	15.69	15.17	11.42	13.35	13.23	6.46	21.64	13.11	10.08	9.96
Chiroptera	Phyllostomidae	Artibeus	Artibeus lituratus	ROM 46356	Guascayaco	0.520617	-75.5221	Putumuyo	2			65.55	32.27	24.32	23.47	18.97	14.18	8.31	14.38	14.37	12.06	13.68	13.79	6.45	19.8	13.48	9.53	9.06
Chiroptera	Phyllostomidae	Artibeus	Artibeus lituratus	ROM 49206	Guascayaco	0.520617	-75.5221	Putumuyo	2			68.4	31.12	24.85	23.46	18.74	14.58	7.24	13.89	13.45	11.47	12.47	12.87	6.47	19.74	12.78	9.74	9.47
Chiroptera	Phyllostomidae	Artibeus	Artibeus lituratus	ROM 49209	Guascayaco	0.520617	-75.5221	Putumuyo	2			66.4	30.14	23.45	23.45	17.91	14.75	8.02	13.35	14.52	11.85	12.69	12.96	6.65	19.87	12.32	9.45	9.14
Chiroptera	Phyllostomidae	Artibeus	Artibeus lituratus	ROM 49211	Guascayaco	0.520617	-75.5221	Putumuyo	2			68.2	30.52	24.58	23.78	17.85	13.98	7.85	13.52	14.63	11.73	12.85	12.54	6.48	19.52	11.99	9.21	9.65
Chiroptera	Phyllostomidae	Artibeus	Artibeus lituratus	ROM 45258	Mitu	1.25402	-70.2414	Vaupes	2			68.1	30.25	23.47	23.24	17.23	13.42	6.88	14.37	15.16	10.97	12.87	11.98	6.1	20.01	12.71	9.14	8.89
Chiroptera	Phyllostomidae	Artibeus	Artibeus lituratus	ROM 45259	Mitu	1.25402	-70.2414	Vaupes	2			68.10	31.86	24.85	24.38	17.88	14.2	7.61	14.47	15.02	11.05	13.56	13.08	6.23	19.93	13.06	9.11	8.99
Chiroptera	Phyllostomidae	Artibeus	Artibeus lituratus	ROM 45260	Mitu	1.25402	-70.2414	Vaupes	2			70.6	31.61	24.61	24.49	18.46	13.75	7.52	13.89	15.3	10.53	12.74	12.94	6.18	20.43	12.38	9.51	9.77
Chiroptera	Phyllostomidae	Artibeus	Artibeus lituratus	ROM 44889	Cali	3.94523	-76.7093	Valle del Cauca	2			67.73	29.75	23.03	22.7	18.01	13.81	6.28	14.06	14.04	10.34	12.83	12.7	6.02	18.66	12	9.08	9.35
Chiroptera	Phyllostomidae	Artibeus	Artibeus lituratus	ROM 44890	Cali	3.94523	-76.7093	Valle del Cauca	2			71.78	30.75	23.4	22.1	17.09	14.24	6.49	14.99	14.96	11.02	12.09	11.76	6.3	19.97	12.07	9.6	9.39
Chiroptera	Phyllostomidae	Artibeus	Artibeus planirostris	ROM 90109	Fuente de Oro	3.45997	-73.6212	Meta	1			67	30.08	24.77	24.05	18.94	13.73	8.01	14.42	15.12	10.59	12.66	13.12	5.8	19.26	11.98	8.75	9.26
Chiroptera	Phyllostomidae	Artibeus	Artibeus planirostris	ROM 91409	Fuente de Oro	3.45997	-73.6212	Meta	2			65	28.52	23.24	22.49	17.17	13	7.22	13.13	14.25	10.52	12.65	12.81	6.4	18.62	18.82	8.23	8.76
Chiroptera	Phyllostomidae	Artibeus	Artibeus planirostris	CZUT-M 1468	Ambalema	4.84676	-74.8067	Tolima	1	53.45	1.72795	60.41	28.56	22.14	22.68	16.75	13.38	7.12	12.64	14.04	10.48	11.18	10.94	5.78	19.78	11.91	8.55	8.61
Chiroptera	Phyllostomidae	Artibeus	Artibeus planirostris	CZUT-M 1469	Ambalema	4.84676	-74.8067	Tolima	1	57.1	1.75664	59,9	28.21	22.69	22.16	16.74	13.36	7.13	12.56	14.03	10.49	11.09	10.91	5.63	19.73	11.88	8.43	8.57
Chiroptera	Phyllostomidae	Artibeus	Artibeus planirostris	CZUT-M 1470	Ambalema	4.84676	-74.8067	Tolima	1	53.45	1.72795	69.4	57.84	21.58	21	16.85	14.25	7.32	11.85	14.65	9.78	11.71	11.36	6.42	18.98	10.69	8.62	8.14
Chiroptera	Phyllostomidae	Artibeus	Artibeus planirostris	CZUT-M 1471	Ambalema	4.84676	-74.8067	Tolima	1	51.22	1.70944	59.78	28.89	22.89	22.61	17.28	14.11	6.93	13.34	13.84	10.78	11.68	12.11	6.78	19.27	11.68	8.89	8.67
Chiroptera	Phyllostomidae	Artibeus	Artibeus planirostris	CZUT-M 1472	Ambalema	4.84676	-74.8067	Tolima	2	56.3	1.75051	57.59	27.98	22.58	21.69	17.36	13.65	6.87	12.65	12.54	9.48	10.52	10.65	5.68	18.96	10.58	7.92	8.12
Chiroptera	Phyllostomidae	Artibeus	Artibeus planirostris	CZUT-M 1473	Ambalema	4.84676	-74.8067	Tolima	2	60.21	1.77967	62.83	27.11	22.23	21.67	16.1	12.56	6.05	13.12	13.01	9.99	11.34	10.14	6.21	19.01	11.32	7.21	8.14
Chiroptera	Phyllostomidae	Artibeus	Artibeus planirostris	CZUT-M 1474	Ambalema	4.84676	-74.8067	Tolima	1	55.45	1.7439	61.49	27.43	22.6	22.11	17.21	14.18	6.98	13.22	13.76	10.03	11.56	12.1	6.32	19.23	11.5	8.65	8.11
Chiroptera	Phyllostomidae	Artibeus	Artibeus planirostris	CZUT-M 1475	Ambalema	4.84676	-74.8067	Tolima	1	59.12	1.77173	60.4	27.41	22.64	22.08	17.19	14.15	6.78	13.21	13.8	10.06	11.62	12.12	6.32	19.22	11.47	8.76	8.1
Chiroptera	Phyllostomidae	Artibeus	Artibeus planirostris	CZUT-M 1476	Ambalema	4.84676	-74.8067	Tolima	2	62.35	1.79484	60.88	27.35	22.58	22.09	17.2	14.13	6.89	13.23	13.81	10.1	11.49	12.09	6.21	19.19	11.49	8.67	8.16
Chiroptera	Phyllostomidae	Artibeus	Artibeus planirostris	CZUT-M 1477	Ambalema	4.84676	-74.8067	Tolima	2	61.54	1.78916	57.96	27.52	22.61	22.15	17.22	14.11	6.91	13.19	13.64	10.11	11.5	12.1	6.27	19.32	11.51	8.54	8.18
Chiroptera	Phyllostomidae	Artibeus	Artibeus planirostris	CZUT-M 1494	Ambalema	4.84676	-74.8067	Tolima	1	60.58	1.78233	62.85	27.43	22.65	22.05	17.18	14.1	6.9	13.18	13.68	10.08	11.52	12.06	6.26	19.25	11.34	8.59	8.15
Chiroptera	Phyllostomidae	Artibeus	Artibeus planirostris	CZUT-M 1544	Ambalema	4.84676	-74.8067	Tolima	1	65.65	1.81723	61.69	27.21	22.63	22.04	17.22	14.18	6.91	13.21	13.65	10.12	11.45	12.11	6.32	19.21	11.49	8.6	8.16
Chiroptera	Phyllostomidae	Artibeus	Artibeus planirostris	CZUT-M 1568	Ambalema	4.84676	-74.8067	Tolima	1	64.36	1.80862	61.32	27.45	22.62	22.09	17.18	14.19	6.92	13.2	13.75	10.11	11.54	12.04	6.31	19.25	11.54	8.64	8.1
Chiroptera	Phyllostomidae	Artibeus	Artibeus planirostris	CZUT-M 1583	Ambalema	4.84676	-74.8067	Tolima	2	58.35	1.76604	58.83	27.56	22.59	22.14	17.24	14.21	6.89	13.21	13.76	10.06	11.56	12.09	6.39	19.22	11.533	8.61	8.16
Chiroptera	Phyllostomidae	Artibeus	Artibeus planirostris	CZUT-M 1584	Ambalema	4.84676	-74.8067	Tolima	1	59.47	1.7743	61.97	27.54	22.61	22.11	17.24	14.2	6.88	13.19	13.79	10.07	11.45	12.08	6.29	19.21	11.49	8.64	8.14
Chiroptera	Phyllostomidae	Artibeus	Artibeus planirostris	CZUT-M 1585	Ambalema	4.84676	-74.8067	Tolima	2	58.33	1.76589	60.1	27.45	22.65	22.1	17.23	14.18	6.91	13.19	13.83	10.09	11.65	12.1	6.32	19.29	11.51	8.61	8.15
Chiroptera	Phyllostomidae	Artibeus	Artibeus planirostris	CZUT-M 1586	Ambalema	4.84676	-74.8067	Tolima	1	57.5	1.75967	58.71	27.45	22.67	22.441	16.49	12.65	6.62	13.21	13.45	11.36	11.14	10.31	5.64	19.67	11.43	7.93	8.39
Chiroptera	Phyllostomidae	Artibeus	Artibeus planirostris	CZUT-M 1587	Ambalema	4.84676	-74.8067	Tolima	2	59.98	1.77801	61.86	27.54	22.45	21.47	16.54	12.53	6.45	13.41	14.39	11.37	11.21	10.4	5.73	19.45	11.39	7.69	8.43
Chiroptera	Phyllostomidae	Artibeus	Artibeus planirostris	CZUT-M 1588	Ambalema	4.84676	-74.8067	Tolima	1	57.48	1.75952	59.93	27.46	22.34	21.45	16.56	12.56	6.56	13.43	13.34	11.45	11.16	10.34	5.86	19.67	11.43	7.67	8.42
Chiroptera	Phyllostomidae	Artibeus	Artibeus planirostris	CZUT-M 1589	Ambalema	4.84676	-74.8067	Tolima	2	58.58	1.76775	58.52	27.56	22.43	21.65	16.65	12.67	6.65	13.21	13.45	11.1	11.15	10.32	5.67	19.67	11.34	7.91	8.39
Chiroptera	Phyllostomidae	Artibeus	Artibeus planirostris	CZUT-M 1590	Ambalema	4.84676	-74.8067	Tolima	1	62.36	1.79491	62.66	27.45	22.43	21.34	16.75	12.56	6.56	13.21	13.54	11.32	11.17	10.31	5.82	19.78	11.36	7.67	8.39
Chiroptera	Phyllostomidae	Artibeus	Artibeus planirostris	CZUT-M 1591	Ambalema	4.84676	-74.8067	Tolima	1	56.35	1.75089	58.5	27.65	22.56	21.67	16.45	12.37	6.45	13.13	13.45	11.23	11.18	10.23	5.79	19.74	11.42	7.56	8.36
Chiroptera	Phyllostomidae	Artibeus	Artibeus planirostris	CZUT-M 1592	Ambalema	4.84676	-74.8067	Tolima	1	65.47	1.81604	58.81	27.34	22.54	22.21	16.73	12.54	6.65	13.21	13.21	11.54	11.21	10.34	5.76	19.56	11.45	7.67	8.32
Chiroptera	Phyllostomidae	Artibeus	Artibeus planirostris	CZUT-M 1599	Ambalema	4.84676	-74.8067	Tolima	1	51.5	1.71181	54.78	28.65	23.12	22.14	17.21	13.26	6.35	12.85	13.65	10.41	11.36	10.85	5.96	18.98	11.58	8.25	8.14
Chiroptera	Phyllostomidae	Artibeus	Artibeus planirostris	CZUT-M 1600	Ambalema	4.84676	-74.8067	Tolima	1	50.35	1.702	55.98	28.58	22.65	21.64	17.32	13.98	6.47	13.45	14.32	10.32	11.21	10.62	5.88	19.36	11.45	7.69	8.32
Chiroptera	Phyllostomidae	Artibeus	Artibeus planirostris	CZUT-M 1605	Ambalema	4.84676	-74.8067	Tolima	2	52.98	1.72411	65.14	27.56	23.25	22.16	17.11	12.35	7.12	12.12	13.11	9.98	11.22	11.58	6.35	18.36	11.65	8.14	8.58
Chiroptera	Phyllostomidae	Artibeus	Artibeus planirostris	CZUT-M 1632	Ambalema	4.84676	-74.8067	Tolima	1	56	1.74819	59.57	27.87	22.15	21.65	17.01	13.12	6.41	12.45	13.1	10.98	11.54	10.6	6.11	18.41	10.57	7.47	8.11
Chiroptera	Phyllostomidae	Artibeus	Artibeus planirostris	CZUT-M 1643	Ambalema	4.84676	-74.8067	Tolima	1	85	1.92942	58.47	27.14	22.11	21.74	17.32	13.21	6.12	12.32	13.09	9.98	11.98	10.24	6.01	18.11	10.89	7.25	8.08
Chiroptera	Phyllostomidae	Artibeus	Artibeus planirostris	CZUT-M 1644	Ambalema	4.84676	-74.8067	Tolima	1	55	1.74036	58.65	27.32	22.14	21.74	16.85	13.41	6.32	12.14	13.41	9.97	11.47	10.35	5.74	18.32	10.65	7.14	8.09
Chiroptera	Phyllostomidae	Artibeus	Artibeus planirostris	CZUT-M 1645	Ambalema	4.84676	-74.8067	Tolima	2	57	1.75587	59.32	27.11	22.22	21.99	16.87	13.65	6.11	12.32	13.21	10.32	11.65	10.47	5.47	18.21	10.35	7.65	8.17
Chiroptera	Phyllostomidae	Artibeus	Artibeus planirostris	CZUT-M 1646	Ambalema	4.84676	-74.8067	Tolima	1	57.87	1.76245	58.14	27.32	22.28	21.57	16.41	13.21	6.21	12.41	13.32	10.21	11.47	10.65	5.17	18.11	10.47	7.58	8.1
Chiroptera	Phyllostomidae	Artibeus	Artibeus planirostris	CZUT-M 1669	Ambalema	4.84676	-74.8067	Tolima	1	56.87	1.75488	58.68	27.45	22.26	22.47	16.47	13.32	6.02	12.32	13.41	10.35	11.65	10.35	5.35	18.1	10.65	7.45	8.04
Chiroptera	Phyllostomidae	Artibeus	Artibeus planirostris	CZUT-M 1670	Ambalema	4.84676	-74.8067	Tolima	2	57.98	1.76328	29.14	27.23	22.25	21,,47	16.85	13.22	6.23	12.18	13.54	10.47	11.46	10.64	5.17	18.02	10.59	7.64	8.13
Chiroptera	Phyllostomidae	Artibeus	Artibeus planirostris	CZUT-M 1671	Ambalema	4.84676	-74.8067	Tolima	1	57.65	1.7608	59.12	27.14	22.11	21.65	16.98	13.14	6.04	12.65	13.27	11	11.32	10.47	5.07	18.47	10.11	7.49	8.24
Chiroptera	Phyllostomidae	Artibeus	Artibeus planirostris	CZUT-M 1672	Ambalema	4.84676	-74.8067	Tolima	1	58.47	1.76693	60.14	27.01	22.47	21.48	16.47	13.54	6.09	12.41	13.33	10.35	11.65	10.22	5.16	18.35	10.24	7.43	8.21
Chiroptera	Phyllostomidae	Artibeus	Artibeus planirostris	CZUT-M 1673	Ambalema	4.84676	-74.8067	Tolima	1	59.41	1.77386	65.14	28.11	24.58	23.47	17.14	14.32	7.11	13.24	13.98	11.32	12.09	11.65	6.32	19.58	11.11	8.58	8.95
Chiroptera	Phyllostomidae	Artibeus	Artibeus planirostris	CZUT-M 1695	Ambalema	4.84676	-74.8067	Tolima	2	58.74	1.76893	64.14	28.78	24.14	23.54	17.24	14.21	7.09	13.11	13.87	11.34	12.32	11.35	6.52	19.24	11.1	8.47	8.74
Chiroptera	Phyllostomidae	Artibeus	Artibeus planirostris	CZUT-M 1696	Ambalema	4.84676	-74.8067	Tolima	1	58.32	1.76582	65.85	28.98	24.12	23.84	17.65	14.35	7.07	13.57	13.96	11.54	12.52	11.47	6.32	19.32	11.09	8.85	8.65
Chiroptera	Phyllostomidae	Artibeus	Artibeus planirostris	CZUT-M 1697	Ambalema	4.84676	-74.8067	Tolima	2	58.47	1.76693	66.74	28.47	24.65	23.54	17.32	14.36	7.15	13.22	14.09	11.34	12.32	11.65	6.47	19.11	11.47	8.47	8.58
Chiroptera	Phyllostomidae	Artibeus	Artibeus planirostris	CZUT-M 1699	Ambalema	4.84676	-74.8067	Tolima	1	56.47	1.75182	66.47	28.14	24.32	23.74	17.24	14.52	7.24	13.09	14.11	11.45	12.41	11.84	6.35	19.09	11.25	8.65	8.78
Chiroptera	Phyllostomidae	Artibeus	Artibeus planirostris	CZUT-M 1700	Ambalema	4.84676	-74.8067	Tolima	1	61.1	1.78604	66.87	28.32	24.87	23.14	17.22	13.89	7.65	13.54	14.09	11.52	12.25	11.25	6.78	19.57	11.87	8.25	8.98
Chiroptera	Phyllostomidae	Artibeus	Artibeus planirostris	CZUT-M 1701	Ambalema	4.84676	-74.8067	Tolima	1	61.47	1.78866	69.47	28.13	24.74	23.74	17.32	13.74	7.89	13.63	14.21	11.85	12.32	11.54	6.11	19.32	11.65	8.25	8.78
Chiroptera	Phyllostomidae	Artibeus	Artibeus planirostris	CZUT-M 1994	Ibagué	4.358	-75.1587	Tolima	1	57.89	1.7626	69.56	28.36	22.71	22.09	16.68	13.39	7.09	12.51	14.1	10.39	11.14	10.79	5.73	19.69	11.83	8.53	8.63
Chiroptera	Phyllostomidae	Artibeus	Artibeus planirostris	CZUT-M 1995	Ibagué	4.358	-75.1587	Tolima	1	55.1	1.74115	58.65	28.74	21.74	21.02	17.32	14.11	6.89	12.63	13.85	10.25	10.65	10.65	5.63	19.32	10.32	8.14	8.96
Chiroptera	Phyllostomidae	Artibeus	Artibeus planirostris	CZUT-M 1996	Ibagué	4.358	-75.1587	Tolima	1	59.99	1.77808	66.3	28.56	22.71	22.04	16.77	13.33	7.14	12.74	14	10.18	11.15	10.9	5.98	19.68	11.9	8.5	8.51
Chiroptera	Phyllostomidae	Artibeus	Artibeus planirostris	CZUT-M 1412	Armero Guayabal	5.01569	-74.903	Tolima	1	58.11	1.76425	61.19	28.34	22.72	22.18	16.45	13.45	7.11	12.59	14.13	10.45	11.1	10.9	5.76	19.68	11.89	8.49	8.62
Chiroptera	Phyllostomidae	Artibeus	Artibeus planirostris	CZUT-M 1414	Armero Guayabal	5.01569	-74.903	Tolima	1	58.56	1.7676	67.93	28.51	22.69	22.14	16.7	13.37	7.1	12.61	14.02	10.39	11.06	10.94	5.71	19.67	11.91	8.42	8.53
Chiroptera	Phyllostomidae	Artibeus	Artibeus planirostris	CZUT-M 1493	Armero Guayabal	5.01569	-74.903	Tolima	1	56.45	1.75166	59.09	28.8	22.59	22.04	17.23	14.1	6.91	13.32	13.82	10.07	11.63	12.11	6.37	19.27	11.52	8.66	8.17
Chiroptera	Phyllostomidae	Artibeus	Artibeus planirostris	CZUT-M 1513	Armero Guayabal	5.01569	-74.903	Tolima	1	53	1.72428	68.31	27.96	22.8	22.45	16.78	12.75	6.67	13.23	13.59	11.37	11.17	10.37	5.87	19.8	11.48	7.98	8.41
Chiroptera	Phyllostomidae	Artibeus	Artibeus planirostris	CZUT-M 1514	Armero Guayabal	5.01569	-74.903	Tolima	1	54	1.73239	68.34	27.65	23.52	23.14	15.89	12.47	6.45	12.47	13.48	10.65	11.47	10.68	5.47	18.87	10.68	7.95	8.47
Chiroptera	Phyllostomidae	Artibeus	Artibeus planirostris	CZUT-M 1542	Armero Guayabal	5.01569	-74.903	Tolima	2	53.33	1.72697	56.77	28.87	23.1	22.76	17.41	12.94	6.89	13.32	13.71	10.19	11.93	11.79	6.12	19.41	11.15	8.19	8.61
Chiroptera	Phyllostomidae	Artibeus	Artibeus planirostris	CZUT-M 1543	Armero Guayabal	5.01569	-74.903	Tolima	1	57.5	1.75967	60.65	27.76	22.68	22.31	17.53	13.18	6.98	13.65	14.09	10.24	12.07	12.14	6.45	18.87	11.29	7.97	9.42
Chiroptera	Phyllostomidae	Artibeus	Artibeus planirostris	CZUT-M 1593	Armero Guayabal	5.01569	-74.903	Tolima	2	48.98	1.69002	55.37	27.85	22.59	22.03	16.57	12.95	6.64	12.2	13.7	9.89	11.92	11.83	5.53	19.03	11.06	7.87	8.29
Chiroptera	Phyllostomidae	Artibeus	Artibeus planirostris	CZUT-M 1594	Armero Guayabal	5.01569	-74.903	Tolima	2	49	1.6902	56.65	28.56	23.65	22.47	16.74	12.98	6.48	12.69	13.41	10.32	11.48	11.22	6.23	19.65	10.98	7.65	8.65
Chiroptera	Phyllostomidae	Artibeus	Artibeus planirostris	CZUT-M 1595	Armero Guayabal	5.01569	-74.903	Tolima	2	58.21	1.765	62.54	28.56	23.21	22.32	16.51	12.35	6.89	12.65	12.98	9.65	10.89	10.32	5.94	18.69	11.36	7.52	9.12
Chiroptera	Phyllostomidae	Artibeus	Artibeus planirostris	CZUT-M 1598	Armero Guayabal	5.01569	-74.903	Tolima	2	58	1.76343	59.85	27.85	22.47	21.89	16.11	12.41	6.21	12.22	13.11	10.62	10.87	10.58	5.69	18.65	10.98	7.25	8.71
Chiroptera	Phyllostomidae	Artibeus	Artibeus planirostris	CZUT-M 1698	Armero Guayabal	5.01569	-74.903	Tolima	2	58	1.76343	60.21	27.65	22.45	21.54	16.58	12.45	6.35	12.11	13.41	10.32	10.47	10.22	5.74	18.65	10.32	7.65	8.74
Chiroptera	Phyllostomidae	Artibeus	Artibeus planirostris	CZUT-M 1705	Armero Guayabal	5.01569	-74.903	Tolima	2	59.87	1.77721	65.47	27.84	22.35	22.11	16.14	12.33	6.47	12.32	13.21	10.41	10.32	10.32	5.87	18.47	10.41	7.48	9.01
Chiroptera	Phyllostomidae	Artibeus	Artibeus planirostris	CZUT-M 1712	Armero Guayabal	5.01569	-74.903	Tolima	2	60.1	1.77887	66.12	28.58	23.65	23.11	17.24	13.07	7.11	13	13.98	11.32	11.58	11.21	6.85	19.11	11.35	8.14	9.14
Chiroptera	Phyllostomidae	Artibeus	Artibeus planirostris	CZUT-M 2008	Armero Guayabal	5.01569	-74.903	Tolima	2	58.47	1.76693	66.45	28.98	24.11	23.47	17.65	13.24	7.35	13.08	13.97	11.09	11.98	11.32	6.45	19.65	11.74	8.65	9.08
Chiroptera	Phyllostomidae	Artibeus	Artibeus planirostris	CZUT-M 2049	Armero Guayabal	5.01569	-74.903	Tolima	2	59.14	1.77188	65.41	28.57	23.58	23.65	17.22	13.11	7.45	13.12	14.12	11.85	12.01	11.36	6.47	19.09	11.65	8.74	9.04
Chiroptera	Phyllostomidae	Artibeus	Artibeus planirostris	CZUT-M 2139	Armero Guayabal	5.01569	-74.903	Tolima	2	57.69	1.7611	57.16	27.65	23.52	23.14	15.89	12.47	6.45	12.47	13.48	10.65	11.47	10.68	5.47	18.87	10.68	7.95	8.47
Chiroptera	Phyllostomidae	Artibeus	Artibeus planirostris	CZUT-M 2140	Armero Guayabal	5.01569	-74.903	Tolima	2	54	1.73239	62.66	28.87	23.1	22.76	17.41	12.94	6.89	13.32	13.71	10.19	11.93	11.79	6.12	19.41	11.15	8.19	8.61
Chiroptera	Phyllostomidae	Artibeus	Artibeus planirostris	CZUT-M 2143	Armero Guayabal	5.01569	-74.903	Tolima	2	57.65	1.7608	58.5	27.76	22.68	22.31	17.53	13.18	6.98	13.65	14.09	10.24	12.07	12.14	6.45	18.87	11.29	7.97	9.42
Chiroptera	Phyllostomidae	Artibeus	Artibeus planirostris	CZUT-M 2165	Armero Guayabal	5.01569	-74.903	Tolima	2	46.9	1.67117	60.41	27.85	22.59	22.03	16.57	12.95	6.64	12.2	13.7	9.89	11.92	11.83	5.53	19.03	11.06	7.87	8.29
Chiroptera	Phyllostomidae	Artibeus	Artibeus planirostris	CZUT-M 0243	Suárez	4.01016	-74.8388	Tolima	2	56.45	1.75166	60.41	28.54	22.65	22.15	16.56	13.36	7.09	12.65	14.11	10.45	11.13	10.84	5.67	19.76	11.9	8.56	8.59
Chiroptera	Phyllostomidae	Artibeus	Artibeus planirostris	CZUT-M 0244	Suárez	4.01016	-74.8388	Tolima	2	55.33	1.74296	59.11	28.32	22.61	22.11	16.69	13.43	7.14	12.45	14.06	10.43	11.19	10.92	5.72	19.71	11.82	8.51	8.61
Chiroptera	Phyllostomidae	Artibeus	Artibeus planirostris	CZUT-M 0245	Suárez	4.01016	-74.8388	Tolima	2	51.6	1.71265	69.92	28.43	22.73	22.11	16.71	13.32	7.08	12.62	14.11	10.41	11.12	10.83	5.65	19.75	11.86	8.49	8.53
Chiroptera	Phyllostomidae	Artibeus	Artibeus planirostris	CZUT-M 0298	Suárez	4.01016	-74.8388	Tolima	2	54.34	1.73512	69.71	28.31	22.64	22.21	16.74	13.31	7.11	12.6	14	10.42	11.11	10.81	5.69	19.76	11.94	8.47	8.55
Chiroptera	Phyllostomidae	Artibeus	Artibeus planirostris	CZUT-M 0300	Suárez	4.01016	-74.8388	Tolima	2	51.23	1.70952	59.83	28.46	22.56	22.19	16.69	13.33	7.09	12.59	14.01	10.49	11.1	10.87	5.72	19.74	11.89	8.43	8.52
Chiroptera	Phyllostomidae	Artibeus	Artibeus planirostris	CZUT-M 0302	Suárez	4.01016	-74.8388	Tolima	2	57.9	1.76268	60.82	28.87	22.78	22.64	17.21	14.1	6.99	13.31	13.89	10.85	11.78	12.34	6.34	19.56	11.76	8.9	8.78
Chiroptera	Phyllostomidae	Artibeus	Artibeus planirostris	CZUT-M 0304	Suárez	4.01016	-74.8388	Tolima	2	58	1.76343	61.09	28.4	23.13	22.89	17.29	13.5	6.97	12.05	13.66	10.71	12.02	11.57	6.2	19.85	11.71	7.96	8.59
Chiroptera	Phyllostomidae	Artibeus	Artibeus planirostris	CZUT-M 0345	Suárez	4.01016	-74.8388	Tolima	2	52.35	1.71892	69.81	27.56	22.87	22.39	16.43	12.63	6.61	13.11	13.51	11.35	11.15	10.33	5.76	19.65	11.45	7.56	8.38
Chiroptera	Phyllostomidae	Artibeus	Artibeus planirostris	CZUT-M 0347	Suárez	4.01016	-74.8388	Tolima	2	51.1	1.70842	59.94	27.56	22.76	22.32	16.55	12.53	6.63	13.24	13.45	11.33	11.14	10.31	5.72	19.45	11.43	7.67	8.42
Chiroptera	Phyllostomidae	Artibeus	Artibeus planirostris	CZUT-M 2070	Suárez	4.01016	-74.8388	Tolima	2	53.33	1.72697	60.2	27.67	22.58	21.56	16.98	12.98	7.23	12.67	13.45	9.98	11.98	10.23	6.43	19.45	11.62	7.89	8.98
Chiroptera	Phyllostomidae	Artibeus	Artibeus planirostris	CZUT-M 2164	Suárez	4.01016	-74.8388	Tolima	2	40	1.60206	60.2	27.87	23.56	21.81	16.51	12.19	6.05	11.85	13.39	9.54	11.3	11.28	5.93	18.58	10.69	7.51	8.99
Chiroptera	Phyllostomidae	Artibeus	Artibeus planirostris	ROM 49211	Guascayaco	0.520617	-75.5221	Putumuyo	1				31.31	25.9	25.43	20.04	14.08	7.49	13.54	17.16	12.22	13.6	13.85	6.37	21.37	13.66	9.54	9.77
Chiroptera	Phyllostomidae	Artibeus	Artibeus planirostris	ROM 67246	San Miguel	0.332069	-76.8761	Putumuyo	2				31.96	25.15	24.68	18.04	14.22	7.62	13.88	15.82	11.45	13.27	13.66	5.84	19.56	12.58	9.26	8.86
Chiroptera	Phyllostomidae	Artibeus	Artibeus phaeotis	ROM 53610	Leticia	-4.21528	-69.9406	Amazonas	1				19.85	15.14	15.11	10.65	9.58	4.65	8.65	9.32	6.55	7.44	7.65	3.98	11.14	6.98	4.65	6.35
Chiroptera	Phyllostomidae	Artibeus	Artibeus phaeotis	ROM 53611	Leticia	-4.21528	-69.9406	Amazonas	1				19.45	15.47	15.03	10.58	9.74	4.14	9.65	8.32	6.47	7.36	7.34	4.1	11.32	6.74	4.65	6.24
Chiroptera	Phyllostomidae	Artibeus	Artibeus phaeotis	ROM 53612	Leticia	-4.21528	-69.9406	Amazonas	1				19.47	15.11	14.98	10.98	9.65	4.32	8.36	8.65	6.32	7.41	7.3	4.32	11.1	7.1	4.36	6.32
Chiroptera	Phyllostomidae	Artibeus	Artibeus phaeotis	ROM 64064	Bellavista	2.59667	-76.635	Cuca	1				20.08	16.44	17.35	11.28	9.72	4.33	9.91	9.64	6.46	8.48	8.79	4.07	12.13	7.23	4.83	7.09
Chiroptera	Phyllostomidae	Artibeus	Artibeus phaeotis	ROM 64059	Bellavista	2.59667	-76.635	Cauca	1				18.82	15.2	14.89	10.06	9.27	4.44	8.91	9.38	6.27	7.5	7.62	3.93	11.73	6.97	4.69	6.7
Chiroptera	Phyllostomidae	Artibeus	Artibeus phaeotis	ROM 64057	Bellavista	2.59667	-76.635	Cauca	2				19.55	15.05	15.04	11.18	9.32	4.45	9.12	9.46	6.42	7.87	7.89	3.8	11.93	7.1	4.83	6.53
Chiroptera	Phyllostomidae	Artibeus	Artibeus phaeotis	ROM 79885	Santa Marta	10.2833	-74.3333	Magdalena	2				19.26	15.21	14.85	11	9.45	4.52	8.54	8.45	6.14	7.11	7.19	4.06	11.36	6.56	4.51	6.45
Chiroptera	Phyllostomidae	Artibeus	Artibeus phaeotis	CZUT-M 2106	Alvarado	4.56854	-74.9384	Tolima	2	16.45	1.21617	35.89	17.89	14.21	13.89	10.11	9.1	4.34	8.98	7.89	5.34	7.49	7.45	4.02	10.92	6.23	4.32	6.03
Chiroptera	Phyllostomidae	Artibeus	Artibeus phaeotis	CZUT-M 1346	Ambalema	4.84676	-74.8067	Tolima	2	11.13	1.0465	36.14	18.37	14.31	13.93	10.95	8.44	4.36	8.47	7.31	5.32	8.54	7.54	4.25	10.31	5.34	4.15	4.86
Chiroptera	Phyllostomidae	Artibeus	Artibeus phaeotis	CZUT-M 1349	Ambalema	4.84676	-74.8067	Tolima	1	10.65	1.02735	36.84	19.71	14.07	14.04	10.32	9.58	4.65	9.35	7.54	6.02	8.12	7.45	4.43	11.65	6.11	5	4.36
Chiroptera	Phyllostomidae	Artibeus	Artibeus phaeotis	CZUT-M 1572	Ambalema	4.84676	-74.8067	Tolima	1	11.1	1.04532	33.86	19.14	14.38	14	11.45	8.35	5.39	8.54	7.48	5.65	7.94	7.49	4.75	10.78	5.68	4.36	5.42
Chiroptera	Phyllostomidae	Artibeus	Artibeus phaeotis	CZUT-M 1647	Ambalema	4.84676	-74.8067	Tolima	1	11	1.04139	37.25	18.03	13.67	13.48	10.42	8.95	4.32	9.38	7.31	5.69	7.44	7.11	3.72	10.97	6.26	4.28	6.58
Chiroptera	Phyllostomidae	Artibeus	Artibeus phaeotis	CZUT-M 1127	Armero Guayabal	5.01569	-74.903	Tolima	2	11.13	1.0465	36.42	18.14	13.89	13.14	10.02	8.58	4.35	9.1	7.45	5.24	7.52	7.32	4.25	10.65	5.98	4.14	5.87
Chiroptera	Phyllostomidae	Artibeus	Artibeus phaeotis	CZUT-M 1435	Armero Guayabal	5.01569	-74.903	Tolima	1	8.9	0.94939	36.98	17.85	13.78	13.21	10.11	8.96	4.12	9.12	7.55	5.14	7.36	7.08	3.98	11.48	5.78	4.85	6.11
Chiroptera	Phyllostomidae	Artibeus	Artibeus phaeotis	CZUT-M 1437	Armero Guayabal	5.01569	-74.903	Tolima	2	12.25	1.08814	37.45	18	14	13.87	10.41	8.99	4.32	9.45	7.32	5.32	7.56	7.21	3.87	11.58	5.65	4.32	5.99
Chiroptera	Phyllostomidae	Artibeus	Artibeus phaeotis	CZUT-M 1518	Armero Guayabal	5.01569	-74.903	Tolima	1	12.41	1.09377	35.69	18.07	13.73	13.58	10.71	8.36	4.65	9.11	8.65	5.36	8.02	7.44	4.35	10.47	6.58	4.65	6.25
Chiroptera	Phyllostomidae	Artibeus	Artibeus phaeotis	CZUT-M 1571	Armero Guayabal	5.01569	-74.903	Tolima	2	10.18	1.00775	35.86	18.52	14.08	14.2	11.13	8.94	4.58	8.56	8.24	5.14	8.45	7.54	4.25	10.65	5.45	4.94	6.41
Chiroptera	Phyllostomidae	Artibeus	Artibeus phaeotis	CZUT-M 1625	Armero Guayabal	5.01569	-74.903	Tolima	1	11.85	1.07372	38.1	18.6	14.22	14.05	11.3	8.86	4.85	8.65	7.65	5.31	8.65	7.48	4.36	10.21	5.65	4.35	6.53
Chiroptera	Phyllostomidae	Artibeus	Artibeus phaeotis	CZUT-M 1640	Armero Guayabal	5.01569	-74.903	Tolima	2	9.9	0.995635	30.48	18.81	14.63	14.36	11.48	8.87	4.25	8.45	7.55	5.25	8.14	7.54	4.14	10.09	5.14	4.35	4.85
Chiroptera	Phyllostomidae	Artibeus	Artibeus phaeotis	CZUT-M 1702	Armero Guayabal	5.01569	-74.903	Tolima	2	11.65	1.06633	35.81	18.59	14.55	14.5	11.11	8.95	4.85	8.12	7.45	5.23	8.65	7.65	4.65	10.46	5.65	4.69	4.69
Chiroptera	Phyllostomidae	Artibeus	Artibeus phaeotis	CZUT-M 1703	Armero Guayabal	5.01569	-74.903	Tolima	1	11.1	1.04532	36.84	19.29	14.3	14.34	11.28	8.88	4.36	9.35	7.35	5.95	8.45	7.49	4.74	10.3	5.43	4.52	4.85
Chiroptera	Phyllostomidae	Artibeus	Artibeus phaeotis	CZUT-M 1706	Armero Guayabal	5.01569	-74.903	Tolima	2	10.58	1.02449	36.45	18.3	14.45	14.41	10.72	8.64	4.65	9.45	7.48	5.39	8.42	7.26	4.15	11.54	5.63	5.02	4.25
Chiroptera	Phyllostomidae	Artibeus	Artibeus phaeotis	CZUT-M 1710	Armero Guayabal	5.01569	-74.903	Tolima	1	10.99	1.041	35.58	18.14	14.19	14.24	10.41	8.54	4.12	9.36	7.66	6.09	8.69	7.64	4.56	11.41	6.02	4.85	5.12
Chiroptera	Phyllostomidae	Artibeus	Artibeus phaeotis	CZUT-M 1711	Armero Guayabal	5.01569	-74.903	Tolima	2	12.41	1.09377	37.58	17.38	13.13	13.28	10.24	8.65	4.35	9.35	8.21	5.54	7.59	7.49	4.61	11.35	5.89	4.91	5.02
Chiroptera	Phyllostomidae	Artibeus	Artibeus phaeotis	CZUT-M 2166	Armero Guayabal	5.01569	-74.903	Tolima	1	10.17	1.00732	34.87	18.69	14.32	14.18	10.39	8.67	4.44	9.47	7.36	6.06	7.77	7.51	4.04	11.35	6.57	3.89	6.39
Chiroptera	Phyllostomidae	Artibeus	Artibeus phaeotis	CZUT-M 0269	Sebastián de Mariquita	5217872	-74898	Tolima	2			36	18.68	15.69	15.21	11.24	9.56	4.21	8.12	7.58	5.68	7.25	7.25	3.98	11.42	6.35	3.85	5.99
Chiroptera	Phyllostomidae	Artibeus	Artibeus phaeotis	CZUT-M 0285	Sebastián de Mariquita	5217872	-74898	Tolima	1			36.5	18.35	15.12	14.96	11.1	9.48	4.12	8.11	7.98	5.98	7.36	7.22	3.65	11.24	6.12	3.45	6.1
Chiroptera	Phyllostomidae	Artibeus	Artibeus phaeotis	CZUT-M 0286	Sebastián de Mariquita	5217872	-74898	Tolima	2			34	18.65	15.48	15.12	11.03	9.68	4.36	8.09	7.85	6.45	7.84	7.21	4.11	11.47	6.32	3.95	6.03
Chiroptera	Phyllostomidae	Artibeus	Artibeus phaeotis	MUJ 00835	Melgar	4.20722	-74.6456	Tolima	2			35	19.47	15.36	15.09	11.09	9.48	4.25	8.14	7.36	6.45	7.14	7.02	4.13	11.68	6.14	3.58	6.24
Chiroptera	Phyllostomidae	Artibeus	Artibeus phaeotis	CZUT-M 2163	Suárez	4.01016	-74.8388	Tolima	2	10.1	1.00432	35.19	18.2	14.58	13.32	10.34	8.5	4.37	8.91	7.46	5.38	7.25	7.06	3.86	10.8	6.38	3.85	6.06
Chiroptera	Phyllostomidae	Platyrrhinus	Platyrrhinus helleri	ROM 79882	Santa Marta	10.2833	-74.3333	Magdalena	2	19.58	1.29181	41.35	21.91	17.54	17.21	11.5	9.64	5.4	9.65	10.39	7.85	8.22	8.55	3.55	13.65	8.59	5.09	6.88
Chiroptera	Phyllostomidae	Platyrrhinus	Platyrrhinus helleri	CZUT-M 2009	Alvarado	4.56854	-74.9384	Tolima	2	19.58	1.29181	41.9	20.65	18.12	17.21	11.41	8.45	5.47	8.58	9.48	8.06	8.1	8.25	3.58	13.54	8.65	5.26	5.69
Chiroptera	Phyllostomidae	Platyrrhinus	Platyrrhinus helleri	CZUT-M 2062	Alvarado	4.56854	-74.9384	Tolima	1	14.65	1.16584	39.93	21.25	17.65	17.11	10.22	8.12	4.69	9.32	9.78	8.11	7.58	7.58	4.03	13.65	9.25	4.69	6.85
Chiroptera	Phyllostomidae	Platyrrhinus	Platyrrhinus helleri	CZUT-M 2169	Alvarado	4.56854	-74.9384	Tolima	1	12.8	1.10721	36.7	20.86	17.58	17.22	11.02	9.25	4.89	8.9	9.73	7.28	7.88	7.69	3.28	13.74	8.32	4.07	6.02
Chiroptera	Phyllostomidae	Platyrrhinus	Platyrrhinus helleri	CZUT-M 2182	Alvarado	4.56854	-74.9384	Tolima	1	19.36	1.28691	36.21	20.78	17.21	17.19	10.98	8.56	4.87	9.21	9.58	8.02	7.52	7.01	4.21	13.51	8.98	5.01	5.96
Chiroptera	Phyllostomidae	Platyrrhinus	Platyrrhinus helleri	CZUT-M 1709	Ambalema	4.84676	-74.8067	Tolima	2	20.92	1.32056	42.15	20.86	17.58	17.22	11.02	9.25	4.89	8.9	9.73	7.28	7.88	7.69	3.28	13.74	8.32	4.07	6.02
Chiroptera	Phyllostomidae	Platyrrhinus	Platyrrhinus helleri	CZUT-M 1539	Armero Guayabal	5.01569	-74.903	Tolima	1	16.41	1.21511	39.59	20.98	17.01	16.69	11.03	8.96	5.03	8.81	9.86	7.31	7.92	7.45	3.79	14.11	8.24	4.96	5.49
Chiroptera	Phyllostomidae	Platyrrhinus	Platyrrhinus helleri	CZUT-M 1547	Armero Guayabal	5.01569	-74.903	Tolima	1	18.32	1.26293	40.09	22.32	18.24	18.01	10.54	9.58	4.98	9.21	9.58	8.09	8.21	7.69	3.58	13.68	8.58	4.78	6.65
Chiroptera	Phyllostomidae	Platyrrhinus	Platyrrhinus helleri	CZUT-M 1570	Armero Guayabal	5.01569	-74.903	Tolima	1	12	1.07918	36.7	22.54	17.52	17.14	10.36	9.47	4.88	8.58	9.68	7.58	7.98	8.14	3.85	13.25	8.58	5.12	5.89
Chiroptera	Phyllostomidae	Platyrrhinus	Platyrrhinus helleri	CZUT-M 1602	Armero Guayabal	5.01569	-74.903	Tolima	2	13.9	1.14301	42.19	22.25	18.56	18.21	11.36	8.45	4.36	8.36	10.36	8.21	7.98	7.98	4.65	14.65	8.69	5.24	6.98
Chiroptera	Phyllostomidae	Platyrrhinus	Platyrrhinus helleri	CZUT-M 1626	Armero Guayabal	5.01569	-74.903	Tolima	1			38.23	21.35	18.32	17.54	10.47	8.57	4.68	8.45	9.48	7.85	7.58	8.69	4.25	13.65	9.13	5.14	5.82
Chiroptera	Phyllostomidae	Platyrrhinus	Platyrrhinus helleri	CZUT-M 1630	Armero Guayabal	5.01569	-74.903	Tolima	2	15.35	1.18611	42.82	20.25	17.65	17.09	10.25	8.58	4.55	8.47	9.45	7.58	7.95	7.22	3.78	13.58	7.48	4.78	5.66
Chiroptera	Phyllostomidae	Platyrrhinus	Platyrrhinus helleri	CZUT-M 2010	Armero Guayabal	5.01569	-74.903	Tolima	1	18.74	1.27277	41.74	22.56	18.56	18.12	11.25	9.36	5.32	9.55	10.09	8.45	8.75	8.47	4.25	14.85	9.21	5.32	6.25
Chiroptera	Phyllostomidae	Platyrrhinus	Platyrrhinus helleri	ROM 88082	Libano	4.93358	-75.0768	Tolima	2				21.97	17.9	17.45	11.74	9.53	5.36	9.32	10.43	7.65	8.19	8.3	3.85	13.66	8.82	4.47	6.04
Chiroptera	Phyllostomidae	Platyrrhinus	Platyrrhinus helleri	CZUT-M 2160	Ibagué	4.358	-75.1587	Tolima	2	15.25	1.18327	40.1	22	17.65	17.14	11.54	8.36	5.24	9.21	9.68	7.58	7.98	7.25	4.09	13.65	8.36	4.69	5.69
Chiroptera	Phyllostomidae	Platyrrhinus	Platyrrhinus helleri	CZUT-M 2161	Ibagué	4.358	-75.1587	Tolima	2	15.32	1.18526	37.66	21.06	18.21	17.19	10.42	9.68	5.48	9.63	9.85	8.24	8.33	8.22	3.73	13.69	8.21	4.23	6.35
Chiroptera	Phyllostomidae	Platyrrhinus	Platyrrhinus helleri	CZUT-M 0027	Ibagué	4.358	-75.1587	Tolima	2	15.6	1.19312	39.45	22.17	18.22	17.49	11.48	9.61	5.34	9.96	10.79	7.62	8.14	8.12	3.42	15	8.08	4.25	6.46
Chiroptera	Phyllostomidae	Platyrrhinus	Platyrrhinus helleri	CZUT-M 0116	Ibagué	4.358	-75.1587	Tolima	1	20.1	1.3032	40.8	22.54	17.52	17.14	10.36	9.47	4.88	8.58	9.68	7.58	7.98	8.14	3.85	13.25	8.58	5.12	5.89
Chiroptera	Phyllostomidae	Platyrrhinus	Platyrrhinus helleri	CZUT-M 1063	Sebastián de Mariquita	5217872	-74898	Tolima	2	19.3	1.28556	41.58	21.39	17.39	17	10.88	9.84	5.25	9.03	9.99	7.72	8.76	8.24	4.08	14.44	8.96	4.46	6.55
Chiroptera	Phyllostomidae	Platyrrhinus	Platyrrhinus helleri	CZUT-M 1065	Sebastián de Mariquita	5217872	-74898	Tolima	2	17.5	1.24304	40.42	22.7	17.99	17.78	11.43	9.78	5.65	8.79	10.55	8.06	8	7.77	3.9	14.69	9.1	4.29	6.47
Chiroptera	Phyllostomidae	Platyrrhinus	Platyrrhinus helleri	CZUT-M 1072	Sebastián de Mariquita	5217872	-74898	Tolima	1	18.58	1.26905	41.32	22.55	18.69	18.11	11.22	9.58	5.36	9.58	10.32	8.45	8.74	8.56	4.69	14.25	9.55	5.33	6.32
Chiroptera	Phyllostomidae	Platyrrhinus	Platyrrhinus helleri	CZUT-M 1928	Melgar	4.20722	-74.6456	Tolima	1	20.92	1.32056	42.15	20.86	17.58	17.22	11.02	9.25	4.89	8.9	9.73	7.28	7.88	7.69	3.28	13.74	8.32	4.07	6.02
Chiroptera	Phyllostomidae	Platyrrhinus	Platyrrhinus helleri	MUJ 00837	Melgar	4.20722	-74.6456	Tolima	1			40	21.32	17.56	16.79	11.53	9.29	5.49	8.79	10.78	7.44	8.3	8.41	3.81	14.65	8.35	4.86	6.19
Chiroptera	Phyllostomidae	Platyrrhinus	Platyrrhinus helleri	MUJ 00838	Melgar	4.20722	-74.6456	Tolima	2			40	21.39	17.39	17	10.88	9.84	5.25	9.03	9.99	7.72	8.76	8.24	4.08	14.44	8.96	4.46	6.55
Chiroptera	Phyllostomidae	Platyrrhinus	Platyrrhinus helleri	MUJ 00839	Melgar	4.20722	-74.6456	Tolima	2			40	22.7	17.99	17.78	11.43	9.78	5.65	8.79	10.55	8.06	8	7.77	3.9	14.69	9.1	4.29	6.47
Chiroptera	Phyllostomidae	Platyrrhinus	Platyrrhinus helleri	MUJ 00841	Melgar	4.20722	-74.6456	Tolima	2			41	21.86	17.58	17.22	11.02	9.25	4.89	8.9	9.73	7.28	7.88	7.69	3.28	13.74	8.32	4.07	6.02
Chiroptera	Phyllostomidae	Platyrrhinus	Platyrrhinus helleri	CZUT-M 0341	Suárez	4.01016	-74.8388	Tolima	2	18.47	1.26647	41.01	21.58	18.02	17.58	10.21	8.25	4.58	9.54	9.69	8.14	8.12	8.11	3.85	13.89	9.58	4.85	5.84
Chiroptera	Phyllostomidae	Platyrrhinus	Platyrrhinus helleri	CZUT-M 0364	Suárez	4.01016	-74.8388	Tolima	1	13.4	1.1271	39.83	21.65	17.45	17.21	10.41	8.36	4.98	9.12	10.11	8.25	8.65	8.06	4.14	14.21	8.58	5.65	5.96
Chiroptera	Phyllostomidae	Platyrrhinus	Platyrrhinus helleri	CZUT-M 1914	Suárez	4.01016	-74.8388	Tolima	1	20.01	1.30125	40.42	21.68	18.32	17.21	10.45	8.25	5.36	9.32	9.85	7.58	7.96	7.35	3.54	14.25	8.56	4.36	5.96
Chiroptera	Phyllostomidae	Platyrrhinus	Platyrrhinus helleri	ROM 403559	Mocoa	1.14941	-76.6525	Putumuyo	2	18.95	1.27761	41.74	21.55	19.41	17.9	10.52	9.7	5.24	9.3	9.79	7.2	8.04	8.51	3.53	13	8.62	4.7	6.22
Chiroptera	Phyllostomidae	Platyrrhinus	Platyrrhinus helleri	ROM 46375	Mocoa	1.14941	-76.6525	Putumuyo	1	17.25	1.23679	39.47	21.45	17.52	17.9	10.35	9.39	5.65	9.06	9.47	7.23	8.01	8.44	3.88	13.11	7.65	5.26	6.38
Chiroptera	Phyllostomidae	Platyrrhinus	Platyrrhinus helleri	ROM 46353	Mocoa	1.14941	-76.6525	Putumuyo	2	20.1	1.3032	40.82	21.68	18.21	18.11	10.65	8.12	5.47	8.54	10.25	8.12	7.85	7.85	3.84	13.85	9.21	5.25	5.47
Chiroptera	Phyllostomidae	Platyrrhinus	Platyrrhinus helleri	ROM 63239	Mocoa	1.14941	-76.6525	Putumuyo	2	19.65	1.29336	41.75	20.4	16.49	16.01	11.11	8.76	5.12	8.87	10.05	6.95	7.76	8.05	3.62	12.34	7.98	4.32	5.9
Chiroptera	Phyllostomidae	Platyrrhinus	Platyrrhinus helleri	ROM 45274	Mitu	1.25402	-70.2414	Vaupes	2	18.65	1.27068	41.85	22.94	18.06	17.48	11.59	9.87	5.19	9.2	10.19	6.79	7.96	8.16	3.84	13.25	8.6	4.5	6.85
Chiroptera	Phyllostomidae	Platyrrhinus	Platyrrhinus helleri	ROM 45273	Mitu	1.25402	-70.2414	Vaupes	2	18.74	1.27277	41.98	21.62	17.28	17.21	11.78	9.63	5.19	9.61	9.98	7.65	8.16	8.88	3.23	13.3	8.32	4.1	5.84
Chiroptera	Phyllostomidae	Uroderma	Uroderma convexum	ROM 79886	Santa Marta	10.2833	-74.3333	Magdalena	2	16.56	1.21906	41.98	22.81	18.56	17.63	10.88	10.04	5.32	10.05	11.94	7.62	8.33	8.52	3.98	13.92	8.77	5.31	6.57
Chiroptera	Phyllostomidae	Uroderma	Uroderma convexum	CZUT-M 2093	Alvarado	4.56854	-74.9384	Tolima	2	12.45	1.09517	39.89	22.53	17.45	17.72	11.9	10.86	5.35	10.39	11.44	7.82	7.56	7.34	4.08	13.08	8.09	4.47	5.37
Chiroptera	Phyllostomidae	Uroderma	Uroderma convexum	CZUT-M 2101	Alvarado	4.56854	-74.9384	Tolima	2	12.56	1.09899	40.04	21.94	17.2	17.49	11.05	9.83	5.14	9.7	11.26	7.78	8.09	8.22	4.43	14.31	8.63	4.96	6.35
Chiroptera	Phyllostomidae	Uroderma	Uroderma convexum	CZUT-M 2104	Alvarado	4.56854	-74.9384	Tolima	2	16.5	1.21748	42.35	22.45	17.89	17.98	11.67	10.87	5.89	10.32	11.45	7.56	7.66	7.12	3.24	13.23	8	4.21	5.78
Chiroptera	Phyllostomidae	Uroderma	Uroderma convexum	CZUT-M 2105	Alvarado	4.56854	-74.9384	Tolima	1	16.56	1.21906	42.14	21.65	16.89	16.45	10.69	9.84	4.85	11.36	11.58	7.65	8.25	7.67	3.87	13.54	7.58	5.14	5.25
Chiroptera	Phyllostomidae	Uroderma	Uroderma convexum	CZUT-M 2158	Alvarado	4.56854	-74.9384	Tolima	1	12.56	1.09899	41.35	22.53	17.45	17.72	11.9	10.86	5.35	10.39	11.44	7.82	7.56	7.34	4.08	13.08	8.09	4.47	5.37
Chiroptera	Phyllostomidae	Uroderma	Uroderma convexum	CZUT-M 2159	Alvarado	4.56854	-74.9384	Tolima	1	14.71	1.16761	40.92	22.25	17.58	17.21	11.25	9.65	5.65	9.65	10.65	7.65	7.64	7.15	4.36	14.65	7.36	4.36	6.25
Chiroptera	Phyllostomidae	Uroderma	Uroderma convexum	CZUT-M 2171	Alvarado	4.56854	-74.9384	Tolima	1	14.24	1.15351	41.35	21.8	17.2	17.77	11.78	9.14	5.24	8.73	10.8	7.56	8.26	8.18	3.66	14.09	8.21	4.64	6.53
Chiroptera	Phyllostomidae	Uroderma	Uroderma convexum	CZUT-M 2183	Alvarado	4.56854	-74.9384	Tolima	2	14.9	1.17319	42.35	21.64	17.25	16.97	11.45	9.51	4.95	9.79	10.99	7.86	8.16	8.01	3.34	14.32	8.18	4.83	6.19
Chiroptera	Phyllostomidae	Uroderma	Uroderma convexum	CZUT-M 2195	Alvarado	4.56854	-74.9384	Tolima	1	13.21	1.1209	40.54	22.65	17.58	17.12	11.25	9.45	6.45	8.87	10.68	8.25	8.12	8.14	3.25	14.25	8.25	5.25	6.21
Chiroptera	Phyllostomidae	Uroderma	Uroderma convexum	CZUT-M 1126	Armero Guayabal	5.01569	-74.903	Tolima	2	14.8	1.17026	42.49	22.05	17.69	17.21	12.02	8.95	5.22	10.11	11.11	7.69	7.68	7.85	4.01	13.98	7.98	4.25	5.35
Chiroptera	Phyllostomidae	Uroderma	Uroderma convexum	CZUT-M 1438	Armero Guayabal	5.01569	-74.903	Tolima	1	13.56	1.13226	41.34	22.65	17.52	17.12	11.69	9.25	6.59	9.68	11.98	7.25	9.14	7.58	3.58	14.71	7.58	5.47	6.47
Chiroptera	Phyllostomidae	Uroderma	Uroderma convexum	CZUT-M 1511	Armero Guayabal	5.01569	-74.903	Tolima	2	13.78	1.13925	40.54	22.12	17.58	17.02	11.85	9.14	6.78	8.96	10.85	8.47	7.58	7.98	4.85	14.1	7.69	4.25	6.25
Chiroptera	Phyllostomidae	Uroderma	Uroderma convexum	CZUT-M 1512	Armero Guayabal	5.01569	-74.903	Tolima	1	14.9	1.17319	40.89	21.98	18.65	17.98	11.98	9.12	6.85	9.68	10.58	7.25	9.12	8.25	4.21	14.32	8.35	5.68	6.11
Chiroptera	Phyllostomidae	Uroderma	Uroderma convexum	CZUT-M 1540	Armero Guayabal	5.01569	-74.903	Tolima	1	16.2	1.20952	41.87	22.98	18.22	17.66	12.58	9.36	6.25	8.98	10.68	7.85	7.69	7.25	4.65	14.36	7.69	5.32	6.35
Chiroptera	Phyllostomidae	Uroderma	Uroderma convexum	CZUT-M 1597	Armero Guayabal	5.01569	-74.903	Tolima	2	13.67	1.13577	42.365	22.41	17.25	17.11	10.35	9.36	4.69	11.58	10.23	7.71	8.35	7.58	4.32	14.25	8.25	4.65	5.28
Chiroptera	Phyllostomidae	Uroderma	Uroderma convexum	CZUT-M 1601	Armero Guayabal	5.01569	-74.903	Tolima	1	16.56	1.21906	42.14	21.65	16.89	16.45	10.69	9.84	4.85	11.36	11.58	7.65	8.25	7.67	3.87	13.54	7.58	5.14	5.25
Chiroptera	Phyllostomidae	Uroderma	Uroderma convexum	CZUT-M 1622	Armero Guayabal	5.01569	-74.903	Tolima	1	16.11	1.2071	42.17	22.49	17.58	16.95	11.88	10.39	5.13	10.08	11.37	7.6	8.3	8.06	3.67	14.18	8.58	4.78	6.54
Chiroptera	Phyllostomidae	Uroderma	Uroderma convexum	CZUT-M 1623	Armero Guayabal	5.01569	-74.903	Tolima	1	15.78	1.19811	42.66	21.56	17.25	17.12	10.85	9.85	5.68	11.85	10.36	7.25	7.65	7.69	4.36	13.25	8.69	4.17	5.47
Chiroptera	Phyllostomidae	Uroderma	Uroderma convexum	CZUT-M 1633	Armero Guayabal	5.01569	-74.903	Tolima	1	14.08	1.1486	39.89	21.89	17.35	17.02	10.87	10.85	5.32	10.69	11.39	7.32	7.32	7.58	3.25	14.21	8.14	5.24	6.21
Chiroptera	Phyllostomidae	Uroderma	Uroderma convexum	CZUT-M 1634	Armero Guayabal	5.01569	-74.903	Tolima	2	16.39	1.21458	42.35	22.58	17.58	17.21	10.69	10.25	5.22	10.69	11.32	7.25	7.36	8.14	4.25	13.45	7.25	4.36	6.22
Chiroptera	Phyllostomidae	Uroderma	Uroderma convexum	CZUT-M 1635	Armero Guayabal	5.01569	-74.903	Tolima	2	16.56	1.21906	41.67	21.64	17.25	16.97	11.45	9.51	4.95	9.79	10.99	7.86	8.16	8.01	3.34	14.32	8.18	4.83	6.19
Chiroptera	Phyllostomidae	Uroderma	Uroderma convexum	CZUT-M 1636	Armero Guayabal	5.01569	-74.903	Tolima	2	16.34	1.21325	41.23	22.25	18.65	18.22	11.58	9.24	5.89	9.25	10.25	7.58	8.25	7.58	4.85	14.25	8.21	4.25	6.45
Chiroptera	Phyllostomidae	Uroderma	Uroderma convexum	CZUT-M 1637	Armero Guayabal	5.01569	-74.903	Tolima	2	16.11	1.2071	40.63	22.25	18.56	17.98	11.69	9.89	5.69	8.98	11.47	8.25	7.36	7.52	3.65	14.47	7.58	4.58	6.14
Chiroptera	Phyllostomidae	Uroderma	Uroderma convexum	CZUT-M 1694	Armero Guayabal	5.01569	-74.903	Tolima	2	14.34	1.15655	41.36	22.65	17.58	17.12	11.25	9.45	6.45	8.87	10.68	8.25	8.12	8.14	3.25	14.25	8.25	5.25	6.21
Chiroptera	Phyllostomidae	Uroderma	Uroderma convexum	CZUT-M 1707	Armero Guayabal	5.01569	-74.903	Tolima	2	15.22	1.18241	41.07	21.25	17.58	17.34	11.73	9.61	4.94	9.62	10.85	7.31	7.99	7.89	3.03	13.63	8.36	4.63	6.11
Chiroptera	Phyllostomidae	Uroderma	Uroderma convexum	CZUT-M 2095	Ibagué	4.358	-75.1587	Tolima	2	15.67	1.19507	42.34	21.32	17.45	17.23	11.32	9.23	5.11	9.34	11.12	7.32	8.09	8.32	4.32	14.21	8.51	4.32	6.32
Chiroptera	Phyllostomidae	Uroderma	Uroderma convexum	CZUT-M 2096	Ibagué	4.358	-75.1587	Tolima	2	15.34	1.18583	42.31	21.54	17.34	17.32	11.23	9.13	5.21	9.11	11.45	7.14	8.12	8.17	4.35	14.12	8.54	4.65	6.3
Chiroptera	Phyllostomidae	Uroderma	Uroderma convexum	CZUT-M 2097	Ibagué	4.358	-75.1587	Tolima	2	15.78	1.19811	42.66	22.34	17.78	17.89	11.5	10.56	5.78	10.34	11.56	7.67	8.34	8.32	3.23	13.67	8.01	4.23	5.76
Chiroptera	Phyllostomidae	Uroderma	Uroderma convexum	CZUT-M 2102	Ibagué	4.358	-75.1587	Tolima	2	15.11	1.17926	41.78	21.95	17.72	17.89	11.74	9.38	5.36	9.25	11.18	7.96	8.51	8.34	4	14.51	8.92	5.08	6.89
Chiroptera	Phyllostomidae	Uroderma	Uroderma convexum	CZUT-M 1054	Sebastián de Mariquita	5217872	-74898	Tolima	1	16.11	1.2071	40.12	21.45	18.65	17.65	12.58	9.42	6.58	8.67	11.36	8.25	7.25	8.36	3.25	14.21	7.58	4.35	6.14
Chiroptera	Phyllostomidae	Uroderma	Uroderma convexum	CZUT-M 1070	Sebastián de Mariquita	5217872	-74898	Tolima	2	14.08	1.1486	41.35	22.24	18.25	17.25	11.69	10.24	4.36	9.68	11.25	8.54	7.69	7.25	4.36	14.21	8.25	4.69	6.85
Chiroptera	Phyllostomidae	Uroderma	Uroderma convexum	CZUT-M 1927	Melgar	4.20722	-74.6456	Tolima	2	14.08	1.1486	42.03	22.43	17.11	17.51	11.91	10.01	5.46	10.89	11.41	7.84	7.66	7.54	3.41	13.61	8.16	4.08	5.14
Chiroptera	Phyllostomidae	Uroderma	Uroderma convexum	MUJ 00842	Melgar	4.20722	-74.6456	Tolima	1	16.34	1.21325	41.12	22.65	18.32	17.56	12.47	9.36	6.85	9.68	11.41	8.25	9.11	8.14	3.87	14.32	8.14	5.24	6.32
Chiroptera	Phyllostomidae	Uroderma	Uroderma convexum	MUJ 00843	Melgar	4.20722	-74.6456	Tolima	1	16.11	1.2071	40.12	21.45	18.65	17.65	12.58	9.42	6.58	8.67	11.36	8.25	7.25	8.36	3.25	14.21	7.58	4.35	6.14
Chiroptera	Phyllostomidae	Uroderma	Uroderma convexum	MUJ 00844	Melgar	4.20722	-74.6456	Tolima	2	14.08	1.1486	41.35	22.24	18.25	17.25	11.69	10.24	4.36	9.68	11.25	8.54	7.69	7.25	4.36	14.21	8.25	4.69	6.85
Chiroptera	Phyllostomidae	Uroderma	Uroderma convexum	ROM 62508	Melgar	4.20722	-74.6456	Tolima	1	13.89	1.1427	40.23	22.01	18.68	17.25	11.35	9.4	5.47	9.86	11.21	7.64	8.33	8.8	3.97	13.35	7.8	5.04	6.27
Chiroptera	Phyllostomidae	Uroderma	Uroderma convexum	CZUT-M1915	Suárez	4.01016	-74.8388	Tolima	1	12.56	1.09899	42.83	21.54	17.32	17.11	11.45	9.21	5.11	9.21	11.13	7.32	8.32	8.43	4.12	14.1	8.34	4.21	6.28
Chiroptera	Phyllostomidae	Uroderma	Uroderma convexum	ROM 46360	Guascayaco	0.520617	-75.5221	Putumuyo	1	15.22	1.18241	40.54	23.19	18.7	18.16	12.21	10.48	5.66	9.52	12.09	8.12	8.84	8.84	3.48	14.24	8.79	5.37	5.51
Chiroptera	Phyllostomidae	Uroderma	Uroderma convexum	ROM 63240	Horno	0.332069	-76.8761	Putumuyo	1	13.56	1.13226	40.89	22.15	18.54	17.25	11.25	9.85	5.12	9.11	10.25	7.32	7.09	7.58	3.12	13.65	7.25	5.36	6.21
Chiroptera	Phyllostomidae	Uroderma	Uroderma convexum	ROM 63240	Horno	0.332069	-76.8761	Putumuyo	2	16.14	1.2079	41.09	22.25	19.56	18.56	12.56	10.89	5.88	11.25	11.36	8.74	8.59	8.45	4.24	14.32	8.59	5.36	6.98
Chiroptera	Phyllostomidae	Uroderma	Uroderma convexum	ROM 45268	Mitu	1.25402	-70.2414	Vaupes	2	15.25	1.18327	41.74	22.76	18.93	18.15	12.08	10.48	5.6	10.07	11.79	7.78	8.43	8.55	4.1	13.92	9.35	5.48	6.67
Chiroptera	Phyllostomidae	Uroderma	Uroderma convexum	ROM 45267	Mitu	1.25402	-70.2414	Vaupes	1	14.67	1.16643	40.12	23.57	19.39	18.36	12.06	9.92	5.47	10	12.1	7.98	8.54	8.75	4	14.06	8.5	5.21	6.58
Chiroptera	Phyllostomidae	Uroderma	Uroderma convexum	ROM 45366	Mitu	1.25402	-70.2414	Vaupes	2	15.25	1.18327	41.21	22.36	18.1	17.56	12.79	9.95	5.64	9.91	11.55	7.84	8.77	8.78	3.83	13.18	8.53	5.17	6.55
Chiroptera	Phyllostomidae	Uroderma	Uroderma convexum	ROM 45265	Mitu	1.25402	-70.2414	Vaupes	1	16.56	1.21906	41.42	23.35	19.14	18.89	12.25	10.07	5.62	10.08	12.18	8.08	8.54	8.46	4.32	14.27	8.79	6.12	6.78
Chiroptera	Phyllostomidae	Sturnira	Sturnira giannae	CZUT-M 2146	Alvarado	4.56854	-74.9384	Tolima	1	16.9	1.22789	40.54	22.04	17.52	17.33	11.96	10.24	5.67	10.77	9.82	7.13	7.39	7.11	4.59	14.16	7.83	5.25	6.36
Chiroptera	Phyllostomidae	Sturnira	Sturnira giannae	CZUT-M 2147	Alvarado	4.56854	-74.9384	Tolima	1	12.9	1.11059	39.42	21.32	17.01	16.56	11.09	10.08	6.07	10.29	9.04	6.35	7.29	7.27	4.48	13.96	7.41	5.04	6.96
Chiroptera	Phyllostomidae	Sturnira	Sturnira giannae	CZUT-M 2172	Alvarado	4.56854	-74.9384	Tolima	2	14.84	1.17143	41.24	21.43	17.25	17	12.08	10.27	5.52	10.18	9.28	6.04	7.22	7.13	4.46	13.64	7.1	5.27	7.49
Chiroptera	Phyllostomidae	Sturnira	Sturnira giannae	CZUT-M 1116	Ambalema	4.84676	-74.8067	Tolima	1	22	1.34242	40.37	22.25	18.76	17.82	11.64	10.93	5.99	9.61	10.57	6.81	7.86	7.63	5.84	14.91	7.84	5.58	7.19
Chiroptera	Phyllostomidae	Sturnira	Sturnira giannae	CZUT-M 1117	Ambalema	4.84676	-74.8067	Tolima	1	23.56	1.37218	42.16	21.89	18.65	17.58	12.32	10.41	6.08	10.95	10.47	6.45	7.45	7.89	5.78	14.69	7.58	5.25	7.19
Chiroptera	Phyllostomidae	Sturnira	Sturnira giannae	CZUT-M 1118	Ambalema	4.84676	-74.8067	Tolima	2	21.7	1.33646	40.75	21.88	18.25	17.96	12.01	10.69	6.55	10.45	10.85	6.35	7.58	7.58	5.69	13.98	7.99	5.65	7.45
Chiroptera	Phyllostomidae	Sturnira	Sturnira giannae	CZUT-M 1296	Ambalema	4.84676	-74.8067	Tolima	1	21.74	1.33726	42.25	21.56	17.65	17.21	12.15	10.45	6.47	10.26	10.56	6.55	7.89	7.69	4.89	13.99	8.12	5.14	7.25
Chiroptera	Phyllostomidae	Sturnira	Sturnira giannae	CZUT-M 1310	Ambalema	4.84676	-74.8067	Tolima	2	17.65	1.24674	42.85	21.55	17.41	17.22	11,,85	10.48	5.98	9.89	10.24	7.1	7.69	7.41	5.45	13.58	7.54	5.47	7.65
Chiroptera	Phyllostomidae	Sturnira	Sturnira giannae	CZUT-M 1318	Ambalema	4.84676	-74.8067	Tolima	1	22.65	1.35507	42.58	22.11	17.63	17.21	12.48	10.5	6.02	10.22	9.63	6.44	7.83	7.58	5.18	14.38	7.86	5.51	7.16
Chiroptera	Phyllostomidae	Sturnira	Sturnira giannae	CZUT-M 1342	Ambalema	4.84676	-74.8067	Tolima	2	22	1.34242	41.35	23.07	18.67	17.26	12.3	10.8	6.24	10.62	9.69	6.74	7.66	7.64	5.14	14.78	8.29	5.83	7.22
Chiroptera	Phyllostomidae	Sturnira	Sturnira giannae	CZUT-M 1343	Ambalema	4.84676	-74.8067	Tolima	1	22.47	1.3516	42.487	22.04	17.52	17.33	11.96	10.24	5.67	10.77	9.82	7.13	7.39	7.11	4.59	14.16	7.83	5.25	6.36
Chiroptera	Phyllostomidae	Sturnira	Sturnira giannae	CZUT-M 1129	Armero Guayabal	5.01569	-74.903	Tolima	1	19.58	1.29181	42.68	22.45	17.25	17.06	12.31	10.25	6.25	10.54	9.58	6.58	7.69	7.58	4.89	13.89	8.14	5.48	7.58
Chiroptera	Phyllostomidae	Sturnira	Sturnira giannae	CZUT-M 1403	Armero Guayabal	5.01569	-74.903	Tolima	2	22.74	1.35679	42.17	22.78	17.25	17.06	12.65	10.89	6.45	10.31	10.09	6.45	7.65	7.25	4.88	14.85	7.95	5.99	7.52
Chiroptera	Phyllostomidae	Sturnira	Sturnira giannae	CZUT-M 2014	Ibagué	4.358	-75.1587	Tolima	1	19.85	1.29776	40.1	21.55	17.65	17.34	11.87	10.34	5.98	10.42	10.46	6.16	7.38	7.36	5.47	13.65	7.64	5.19	6.99
Chiroptera	Phyllostomidae	Sturnira	Sturnira giannae	CZUT-M 2015	Ibagué	4.358	-75.1587	Tolima	2	19.25	1.28443	41.09	21.32	17.45	17.21	11.31	10.44	5.69	10.25	10.35	6.13	7.65	7.58	5.63	13.47	7.19	5.47	7.54
Chiroptera	Phyllostomidae	Sturnira	Sturnira giannae	CZUT-M 2016	Ibagué	4.358	-75.1587	Tolima	1	20.3	1.3075	40.89	22.54	17.69	17.13	11.88	10.32	6.21	9.39	10.42	6.45	7.49	7.94	5.24	13.58	7.34	5.13	6.49
Chiroptera	Phyllostomidae	Sturnira	Sturnira giannae	CZUT-M 2021	Ibagué	4.358	-75.1587	Tolima	2	21.34	1.32919	40.94	22.85	17.32	17.22	11.65	10.12	6.19	9.78	10.34	6.85	7.64	7.43	5.31	13.59	7.49	5.74	6.68
Chiroptera	Phyllostomidae	Sturnira	Sturnira giannae	CZUT-M 2022	Ibagué	4.358	-75.1587	Tolima	1	21.47	1.33183	41.76	22.33	18.01	17.98	11.74	10.09	6.32	9.89	10.45	6.59	7.96	7.14	4.69	13.65	7.42	5.68	6.94
Chiroptera	Phyllostomidae	Sturnira	Sturnira giannae	CZUT-M 2023	Ibagué	4.358	-75.1587	Tolima	2	21.22	1.32675	42.16	21.62	17.27	16.33	11.99	10.12	5.77	10.24	9.5	6.57	7.1	7.49	5.12	14	7.48	5.01	6.81
Chiroptera	Phyllostomidae	Sturnira	Sturnira giannae	CZUT-M 2028	Ibagué	4.358	-75.1587	Tolima	1	20.2	1.30535	40.75	22	17.81	16.92	12.23	10.83	5.74	10.62	9.48	6.39	7.46	7.31	5.08	14.47	7.6	5.2	7.28
Chiroptera	Phyllostomidae	Sturnira	Sturnira giannae	CZUT-M 1056	Sebastián de Mariquita	5217872	-74898	Tolima	2	18.43	1.26553	40.63	21.75	17.26	17.06	12.09	10.58	6.85	10.38	9.65	6.45	7.74	7.64	5.35	13.99	7.49	5.15	7.85
Chiroptera	Phyllostomidae	Sturnira	Sturnira giannae	CZUT-M 1061	Sebastián de Mariquita	5217872	-74898	Tolima	2	23.56	1.37218	36.71	22.48	17.46	17.19	12.45	10.45	5.98	10.25	9.78	6.52	7.56	7.64	5.45	13.83	7.85	5.35	7.32
Chiroptera	Phyllostomidae	Sturnira	Sturnira giannae	CZUT-M 0234	Suárez	4.01016	-74.8388	Tolima	1	20.96	1.32139	39.52	21.45	17.32	17.11	12.48	10.98	6.85	10.21	10.22	6.32	7.49	7.65	5.65	14.01	7.48	5.64	6.98
Chiroptera	Phyllostomidae	Sturnira	Sturnira giannae	CZUT-M 0246	Suárez	4.01016	-74.8388	Tolima	2	21.25	1.32736	40.34	21.21	17.21	17.08	12.98	10.47	6.12	9.89	10.08	6.51	7.59	7.86	5.46	14.2	7.46	5.43	6.97
Chiroptera	Phyllostomidae	Sturnira	Sturnira giannae	CZUT-M 0307	Suárez	4.01016	-74.8388	Tolima	1	21.65	1.33546	39.2	22.16	18	17.58	11.85	10.35	6.14	10.36	10.21	6.45	7.58	7.47	4.99	13.46	7.35	5.19	6.39
Chiroptera	Phyllostomidae	Sturnira	Sturnira giannae	CZUT-M 0362	Suárez	4.01016	-74.8388	Tolima	2	21.75	1.33746	40.37	22.09	17.65	17.22	12.09	10.85	5.36	9.58	10.34	6.14	8.44	7.64	4.36	13.75	7.96	5.49	6.43
Chiroptera	Phyllostomidae	Sturnira	Sturnira giannae	CZUT-M 1236	Suárez	4.01016	-74.8388	Tolima	2	16.47	1.21669	41.48	22.63	18.38	17.29	12.42	10.37	6.11	10.94	10.25	6.78	8.08	7.92	5.3	14.23	8.06	5.09	7.36
Chiroptera	Phyllostomidae	Sturnira	Sturnira giannae	ROM 40374	Mocoa	1.14941	-76.6525	Putumuyo	1	16.47	1.21669	40.9	23.16	19.27	18.98	12.68	10.53	5.96	10.93	10.95	7.02	8	7.97	4.62	13.86	8.32	5.82	7.6
Chiroptera	Phyllostomidae	Sturnira	Sturnira giannae	ROM 40313	Mocoa	1.14941	-76.6525	Putumuyo	1	17.69	1.24773	40.64	21.02	17.35	17.09	11.65	10.41	5.35	9.45	9.56	6.45	7.23	7.02	4.25	13.09	7.35	4.65	6.11
Chiroptera	Phyllostomidae	Sturnira	Sturnira giannae	ROM 40349	Mocoa	1.14941	-76.6525	Putumuyo	2	22.65	1.35507	42.35	22.25	18.58	18.11	12.56	11.03	6.58	10.24	10.34	7.46	7.13	7.58	5.65	14.62	8.47	5.65	7.26
Chiroptera	Phyllostomidae	Sturnira	Sturnira giannae	ROM 40375	Mocoa	1.14941	-76.6525	Putumuyo	2	22.48	1.3518	42.35	22.69	18.47	18.09	12.21	11.12	6.42	10.36	10.46	7.25	7.35	7.48	5.12	14.48	8.11	5.46	7.65
Chiroptera	Phyllostomidae	Sturnira	Sturnira giannae	ROM 40373	Mocoa	1.14941	-76.6525	Putumuyo	2	22.64	1.35488	42.36	22.45	18.35	18.02	12.36	11.32	6.85	10.24	10.61	7.65	7.54	7.65	5.48	14.13	7.99	5.14	7.41
Chiroptera	Phyllostomidae	Sturnira	Sturnira giannae	ROM 49184	Mocoa	1.14941	-76.6525	Putumuyo	2	22.49	1.35199	42.74	22.36	18.46	18	12.47	10.41	6.25	10.46	10.12	7.63	7.58	7.15	5.16	14.35	7.89	5.65	7.65
				Institutions:	Colección Zoologíca de la Universidad del Tolima, Colombia CZUT-M
					Colección de mamíferos del Museo Javeriano de Historia Natural “Lorenzo Uribe Uribe” (MUJ).
					Royal Ontario Museum ROM

## Sheet: S2
TABLE S2 Diet of the Stenodermatinae bat species. Abbreviations: A_ander: A. anderseni, A_litu: Artibeus lituratus, A_pha: A. phaeotis, A_plani: A. planirostris, P_hell: Platyrrhinus helleri, U_con: Uroderma convexum, S_gian: Sturnira giannae, Bi_pilo: Bidens pilosa, C_cory: Casearia corymbosa, C_ins: Cecropia pelta, Ficro_ins: Cecropia insignis, Ficus Cecropins_ insipida, P_hede: Philodendron he…
Species	Bi_pilo	C_cory	C_ins	C_pel	F_ins	P_hede	P_cras	P_ob	S_flo	S_hir	U_car	V_gui
A_ander	5	2	3	0	2	0	0	0	1	6	2	1
A_ander	3	2	2	0	1	0	0	0	0	6	1	0
A_ander	5	2	2	0	1	0	0	0	0	5	1	0
A_ander	5	1	3	0	1	0	0	0	0	5	1	0
A_ander	5	2	3	0	2	0	0	0	0	6	2	2
A_ander	5	1	3	0	2	0	0	0	0	5	2	0
A_ander	4	2	3	0	2	0	0	0	0	5	2	0
A_ander	5	2	3	0	3	0	0	0	0	6	3	0
A_ander	5	2	4	0	2	0	0	0	0	6	2	0
A_ander	5	2	3	0	2	0	0	0	0	5	2	0
A_ander	4	2	3	0	2	0	0	0	0	6	2	0
A_ander	5	2	3	0	3	0	0	0	0	5	3	0
A_ander	6	2	3	0	1	0	0	0	2	5	1	0
A_ander	5	2	4	0	1	0	0	0	0	6	1	1
A_ander	6	2	3	0	1	0	0	0	1	6	1	0
A_ander	6	1	3	0	3	0	0	0	1	6	3	2
A_ander	5	2	3	0	2	0	0	0	1	6	2	3
A_ander	5	2	3	0	4	0	0	0	1	5	2	1
A_ander	5	2	3	0	2	0	0	0	1	5	3	3
A_ander	6	2	3	0	2	0	0	0	1	6	3	3
A_ander	5	4	3	0	2	0	0	0	1	6	2	1
A_ander	4	2	3	0	2	0	0	0	1	6	2	1
A_ander	4	2	3	0	2	0	0	0	2	6	2	1
A_ander	3	3	3	0	2	0	0	0	2	6	2	2
A_ander	6	2	3	0	2	0	0	0	3	6	2	3
A_ander	5	2	3	0	2	0	0	0	2	6	3	2
A_ander	5	2	3	0	3	0	0	0	3	6	2	1
A_ander	5	2	3	0	2	0	0	0	3	6	2	1
A_ander	5	2	3	0	2	0	0	0	3	6	2	1
A_ander	5	2	3	0	2	0	0	0	1	6	2	1
A_litu	4	0	0	0	3	0	0	0	0	0	5	0
A_litu	5	0	0	0	4	0	0	0	0	0	6	0
A_litu	6	0	0	0	3	0	0	0	0	0	5	0
A_litu	4	0	0	0	5	0	0	0	0	0	0	0
A_litu	3	0	0	0	2	0	0	0	0	0	6	0
A_litu	3	0	0	0	2	0	0	0	0	0	0	0
A_litu	3	0	0	0	0	0	0	0	0	0	4	0
A_litu	4	0	0	0	3	0	0	0	0	0	4	0
A_litu	4	0	0	0	3	0	0	0	0	0	3	0
A_litu	1	0	0	0	3	0	0	0	0	0	6	0
A_litu	0	0	0	0	3	0	0	0	0	0	1	0
A_litu	0	0	0	0	0	0	0	0	0	0	4	0
A_litu	1	0	0	0	5	0	0	0	0	0	6	0
A_litu	4	0	0	0	4	0	0	0	0	0	6	0
A_litu	0	0	0	0	3	0	0	0	0	0	6	0
A_litu	4	0	0	0	2	0	0	0	0	0	6	0
A_litu	4	0	0	0	1	0	0	0	0	0	5	0
A_litu	4	0	0	0	3	0	0	0	0	0	6	0
A_litu	5	0	0	0	4	0	0	0	0	0	6	0
A_litu	5	0	0	0	5	0	0	0	0	0	6	0
A_litu	5	0	0	0	4	0	0	0	0	0	6	0
A_litu	5	0	0	0	3	0	0	0	0	0	6	0
A_litu	6	0	0	0	3	0	0	0	0	0	6	0
A_litu	4	0	0	0	3	0	0	0	0	0	6	0
A_litu	6	0	0	0	3	0	0	0	0	0	5	0
A_litu	0	0	0	0	3	0	0	0	0	0	3	0
A_litu	6	0	0	0	3	0	0	0	0	0	6	0
A_litu	6	0	0	0	3	0	0	0	0	0	6	0
A_litu	6	0	0	0	3	0	0	0	0	0	6	0
A_litu	5	0	0	0	3	0	0	0	0	0	6	0
A_litu	6	0	0	0	3	0	0	0	0	0	6	0
A_litu	6	0	0	0	3	0	0	0	0	0	6	0
A_litu	6	0	0	0	4	0	0	0	0	0	6	0
A_litu	5	0	0	0	3	0	0	0	0	0	5	0
A_litu	4	0	0	0	3	0	0	0	0	0	5	0
A_pha	0	1	2	3	1	1	1	5	2	6	3	0
A_pha	0	2	3	3	0	2	0	6	2	6	4	0
A_pha	0	1	1	1	0	2	0	4	0	6	2	0
A_pha	0	1	2	1	1	3	1	4	4	6	2	0
A_pha	0	1	1	2	2	2	1	3	3	6	5	0
A_pha	0	1	1	0	3	2	1	3	0	6	6	0
A_pha	0	0	1	4	3	0	1	3	1	6	2	0
A_pha	0	0	3	3	3	0	2	5	1	6	2	0
A_pha	0	1	3	1	2	1	1	6	2	6	0	0
A_pha	0	2	2	1	2	2	1	6	0	6	3	0
A_pha	0	0	2	2	2	3	1	6	4	6	3	0
A_pha	0	0	2	0	3	3	1	6	3	6	3	0
A_pha	0	1	3	4	2	2	0	6	4	6	4	0
A_pha	0	1	2	3	2	2	3	5	1	6	3	0
A_pha	0	1	2	0	2	3	1	5	2	6	3	0
A_pha	0	1	1	2	2	3	1	5	2	6	3	0
A_pha	0	1	3	3	2	3	1	6	3	6	2	0
A_pha	0	1	2	2	3	2	0	6	2	6	3	0
A_pha	0	3	2	3	3	2	2	5	2	6	4	0
A_plani	0	0	0	0	6	1	3	1	0	1	0	4
A_plani	0	0	0	0	0	0	4	1	0	1	0	4
A_plani	0	0	0	0	6	0	3	1	0	1	0	3
A_plani	0	0	0	0	6	3	3	1	0	1	0	2
A_plani	0	0	0	0	6	0	2	1	0	1	0	0
A_plani	0	0	0	0	6	0	1	1	0	0	0	4
A_plani	0	0	0	0	6	4	0	1	0	0	0	4
A_plani	0	0	0	0	6	0	4	1	0	0	0	3
A_plani	0	0	0	0	6	0	0	1	0	0	0	2
A_plani	0	0	0	0	6	3	3	1	0	0	0	0
A_plani	0	0	0	0	6	0	3	2	0	0	0	4
A_plani	0	0	0	0	6	0	3	2	0	0	0	6
A_plani	0	0	0	0	0	4	2	2	0	0	0	5
A_plani	0	0	0	0	6	0	2	1	0	1	0	6
A_plani	0	0	0	0	6	1	1	1	0	1	0	2
A_plani	0	0	0	0	6	0	0	1	0	1	0	0
A_plani	0	0	0	0	6	1	0	1	0	1	0	4
A_plani	0	0	0	0	6	1	0	1	0	1	0	4
A_plani	0	0	0	0	6	1	3	2	0	1	0	3
A_plani	0	0	0	0	6	1	3	2	0	2	0	2
A_plani	0	0	0	0	6	1	3	2	0	2	0	6
A_plani	0	0	0	0	6	1	2	1	0	2	0	4
A_plani	0	0	0	0	6	1	3	1	0	1	0	6
A_plani	0	0	0	0	6	1	3	1	0	1	0	5
A_plani	0	0	0	0	6	1	3	1	0	1	0	6
A_plani	0	0	0	0	6	1	3	1	0	1	0	4
A_plani	0	0	0	0	6	1	3	1	0	1	0	6
A_plani	0	0	0	0	6	1	3	1	0	2	0	5
A_plani	0	0	0	0	6	1	3	1	0	2	0	6
A_plani	0	0	0	0	6	1	3	1	0	0	0	2
A_plani	0	0	0	0	6	1	3	2	0	0	0	6
A_plani	0	0	0	0	6	1	3	2	0	0	0	4
A_plani	0	0	0	0	6	1	3	2	0	0	0	4
A_plani	0	0	0	0	6	1	3	1	0	0	0	3
A_plani	0	0	0	0	6	2	3	1	0	0	0	2
A_plani	0	0	0	0	6	2	3	1	0	0	0	1
A_plani	0	0	0	0	6	2	3	1	0	1	0	4
A_plani	0	0	0	0	6	1	3	1	0	1	0	4
A_plani	0	0	0	0	6	1	3	2	0	1	0	2
A_plani	0	0	0	0	6	1	3	2	0	1	0	0
A_plani	0	0	0	0	6	1	3	2	0	1	0	4
A_plani	0	0	0	0	6	1	3	0	0	3	0	4
A_plani	0	0	0	0	6	2	6	0	0	1	0	3
A_plani	0	0	0	0	6	2	3	0	0	1	0	2
A_plani	0	0	0	0	6	2	3	1	0	1	0	0
A_plani	0	0	0	0	6	0	3	1	0	2	0	4
A_plani	0	0	0	0	6	0	0	1	0	2	0	6
A_plani	0	0	0	0	6	0	0	1	0	2	0	5
A_plani	0	0	0	0	6	0	3	1	0	1	0	6
A_plani	0	0	0	0	6	1	6	1	0	1	0	4
A_plani	0	0	0	0	6	0	3	1	0	1	0	6
A_plani	0	0	0	0	6	0	3	1	0	1	0	5
A_plani	0	0	0	0	5	0	6	1	0	1	0	6
A_plani	0	0	0	0	6	1	3	1	0	2	0	4
A_plani	0	0	0	0	6	1	3	1	0	2	0	4
A_plani	0	0	0	0	6	1	3	1	0	0	0	5
A_plani	0	0	0	0	6	1	3	1	0	0	0	4
A_plani	0	0	0	0	6	1	3	0	0	0	0	4
A_plani	0	0	0	0	6	1	3	1	0	0	0	4
A_plani	0	0	0	0	6	1	6	1	0	0	0	6
A_plani	0	0	0	0	6	1	3	1	0	0	0	4
A_plani	0	0	0	0	6	1	6	1	0	0	0	4
A_plani	0	0	0	0	6	1	3	1	0	1	0	4
A_plani	0	0	0	0	6	1	3	1	0	1	0	4
A_plani	0	0	0	0	6	1	3	1	0	1	0	4
A_plani	0	0	0	0	6	1	3	0	0	1	0	6
A_plani	0	0	0	0	6	1	4	0	0	4	0	4
A_plani	0	0	0	0	6	1	5	0	0	1	0	5
A_plani	0	0	0	0	6	1	6	0	0	3	0	4
A_plani	0	0	0	0	6	1	6	0	0	3	0	4
A_plani	0	0	0	0	6	1	3	0	0	1	0	6
A_plani	0	0	0	0	6	1	3	0	0	1	0	4
A_plani	0	0	0	0	6	2	6	0	0	1	0	5
A_plani	0	0	0	0	6	1	3	1	0	1	0	6
A_plani	0	0	0	0	6	1	3	1	0	4	0	6
A_plani	0	0	0	0	6	1	3	1	0	1	0	6
P_hell	2	3	1	3	1	3	2	0	4	3	2	3
P_hell	1	0	0	4	1	1	2	0	4	3	0	5
P_hell	2	3	0	3	1	1	2	0	3	3	3	6
P_hell	2	3	4	3	1	4	2	0	1	3	2	3
P_hell	0	1	3	1	1	4	2	0	5	3	2	3
P_hell	3	3	1	3	1	0	2	0	6	4	0	3
P_hell	2	4	2	3	1	4	2	0	2	0	4	4
P_hell	2	3	1	3	1	5	2	0	2	1	2	3
P_hell	0	3	1	3	1	6	2	0	2	4	3	3
P_hell	4	3	0	3	0	3	2	0	3	4	3	1
P_hell	2	3	0	3	0	3	0	0	3	3	2	0
P_hell	3	3	0	1	4	3	3	0	4	3	2	3
P_hell	3	3	1	1	3	4	2	0	4	4	1	3
P_hell	2	5	0	4	1	3	2	0	5	4	2	1
P_hell	2	6	1	4	2	3	0	0	5	4	2	3
P_hell	2	3	1	0	1	1	4	0	5	4	1	4
P_hell	2	3	1	4	1	3	2	0	6	1	2	3
P_hell	2	3	1	5	0	3	3	0	6	3	3	3
P_hell	2	4	1	6	0	3	3	0	6	3	2	3
P_hell	2	3	1	3	0	3	2	0	4	3	3	3
P_hell	2	3	1	3	1	3	2	0	4	3	0	3
P_hell	2	1	1	3	0	3	1	0	4	3	3	3
S_gian	0	0	3	2	2	0	0	1	0	3	0	3
S_gian	0	0	3	2	2	0	0	1	0	3	0	3
S_gian	0	0	3	2	2	0	0	1	0	3	0	4
S_gian	0	0	3	2	2	0	0	1	0	4	0	4
S_gian	0	0	3	2	2	0	0	1	0	4	0	4
S_gian	0	0	3	2	2	0	0	1	0	4	0	3
S_gian	0	0	3	2	2	0	0	1	0	3	0	3
S_gian	0	0	3	2	0	0	0	0	0	3	0	2
S_gian	0	0	3	2	0	0	0	1	0	2	0	1
S_gian	0	0	0	2	3	0	0	0	0	1	0	3
S_gian	0	0	6	2	0	0	0	2	0	3	0	3
S_gian	0	0	0	2	2	0	0	2	0	3	0	3
S_gian	0	0	6	0	4	0	0	0	0	3	0	3
S_gian	0	0	3	0	2	0	0	0	0	3	0	3
S_gian	0	0	3	3	3	0	0	2	0	3	0	3
S_gian	0	0	4	0	2	0	0	3	0	3	0	6
S_gian	0	0	4	2	2	0	0	0	0	3	0	3
S_gian	0	0	4	4	2	0	0	1	0	3	0	3
S_gian	0	0	3	2	2	0	0	1	0	3	0	3
S_gian	0	0	3	0	2	0	0	1	0	3	0	3
S_gian	0	0	2	5	3	0	0	1	0	3	0	6
S_gian	0	0	1	3	3	0	0	1	0	3	0	3
S_gian	0	0	3	3	2	0	0	1	0	3	0	3
S_gian	0	0	3	2	2	0	0	1	0	0	0	0
S_gian	0	0	3	2	2	0	0	1	0	6	0	3
S_gian	0	0	3	2	2	0	0	1	0	0	0	0
S_gian	0	0	3	2	2	0	0	1	0	6	0	3
U_con	0	0	2	4	3	4	2	1	0	0	0	3
U_con	0	0	2	3	3	4	1	0	0	0	0	3
U_con	0	0	2	5	3	4	2	0	0	0	0	3
U_con	0	0	0	4	0	4	3	2	0	0	0	3
U_con	0	0	3	4	0	4	4	1	0	0	0	3
U_con	0	0	0	1	4	4	2	1	0	0	0	4
U_con	0	0	0	6	0	4	2	0	0	0	0	3
U_con	0	0	6	4	6	4	2	0	0	0	0	3
U_con	0	0	1	4	5	4	2	2	0	0	0	3
U_con	0	0	2	4	3	4	0	1	0	0	0	4
U_con	0	0	3	4	3	5	1	1	0	0	0	5
U_con	0	0	4	4	3	4	2	3	0	0	0	1
U_con	0	0	2	4	3	4	3	1	0	0	0	3
U_con	0	0	2	4	3	4	3	1	0	0	0	4
U_con	0	0	2	4	3	4	2	1	0	0	0	3
U_con	0	0	2	4	3	4	2	1	0	0	0	3
U_con	0	0	0	4	3	4	2	1	0	0	0	3
U_con	0	0	1	4	4	4	2	1	0	0	0	3
U_con	0	0	2	4	3	4	2	1	0	0	0	3
U_con	0	0	3	5	3	4	2	1	0	0	0	3
U_con	0	0	3	4	3	4	2	1	0	0	0	3
U_con	0	0	2	4	4	3	2	1	0	0	0	0
U_con	0	0	2	4	5	5	2	1	0	0	0	0
U_con	0	0	2	4	1	4	1	1	0	0	0	4
U_con	0	0	2	4	3	4	2	1	0	0	0	0
U_con	0	0	2	4	4	1	2	1	0	0	0	6
U_con	0	0	2	4	3	6	2	1	0	0	0	5
U_con	0	0	2	4	3	4	2	1	0	0	0	3
U_con	0	0	2	4	3	4	2	1	0	0	0	3
U_con	0	0	2	4	3	4	2	1	0	0	0	3

## Sheet: S3
TABLE S3 Classification of the diet of bats according to the degree of hardness of the fruits. The hardness of the fruits is presented in N (Newtons). The diet was classified according to three factors: Hard: 1 (5 to 7 N), Soft: 2 (1 to 3 N) and Both: 3 (both values included 4 N). Abbreviations: A_ander: A. anderseni, A_litu: Artibeus lituratus, A_pha: A. phaeotis, A_plani: A. planirostris, P_hel…
Species	N	Bi_pilo	C_cory	C_ins	C_pel	F_ins	P_hede	P_cras	P_ob	S_flo	S_hir	U_car	V_gui
A_ander	30	5	2	3	0	2	0	0	0	1	6	2	1
A_litu	35	4	0	0	0	3	0	0	0	0	0	5	0
A_pha	19	0	1	2	3	1	1	1	5	2	6	3	0
A_plani	76	0	0	0	0	6	1	3	1	0	1	0	4
P_hell	22	2	3	1	3	0	3	2	0	4	3	2	3
S_gian	27	0	0	3	2	2	0	0	1	0	3	0	3
U_con	30	0	0	2	4	3	4	2	1	0	0	0	3
			Conventions
Specie	Hardness		Hard: 1
Bidens pilosa	2.95		Soft: 2
Casearia corymbosa	3.6		Both: 3
Cecropia insignis	2.31
Cecropia peltata	2.56
Ficus insipida	5.31
Philodendron hederaceum	6.39
Piper crassinervium	2.5
Piper obliquum	1.06
Smilax floribunda	4.89
Solanum hirtum	2.46
Urera caracasana	1.57
Vismia guianensis	2.75

## Sheet: S4
Traits	AF	MAS	GLS	CIL	CCL	ZB	BB	PB	MB	PL	MTRL	M1-M1	M2-M2	C-C	DENL	MANDL	COH	WMC
AF	1
MAS	0.986249	1
GLS	0.924282	0.879906	1
CIL	0.941141	0.932455	0.908819	1
CCL	0.952546	0.926167	0.936931	0.980608	1
ZB	0.937821	0.937324	0.828389	0.864293	0.86928	1
BB	0.908271	0.877532	0.86666	0.807056	0.825005	0.909077	1
PB	0.836378	0.875714	0.707089	0.875499	0.851932	0.830694	0.630798	1
MB	0.913741	0.920932	0.808776	0.913303	0.918453	0.864485	0.73807	0.885873	1
PL	0.836459	0.802469	0.758569	0.877763	0.908474	0.752216	0.662553	0.772267	0.828035	1
MTRL	0.761533	0.680358	0.80559	0.821363	0.857724	0.749468	0.747139	0.596984	0.689498	0.854488	1
M1-M1	0.931619	0.915067	0.821505	0.832374	0.861889	0.962456	0.861735	0.823944	0.837232	0.801791	0.751414	1
M2-M2	0.936676	0.924616	0.831778	0.846627	0.86886	0.973364	0.863653	0.845436	0.851885	0.788686	0.742592	0.995959	1
C-C	0.889923	0.925462	0.710722	0.844824	0.82603	0.855644	0.694137	0.945333	0.883857	0.747646	0.524085	0.867779	0.880737	1
DENL	0.97656	0.975921	0.91995	0.959913	0.959349	0.892519	0.842141	0.862042	0.907234	0.863957	0.740148	0.894759	0.903294	0.882653	1
MANDL	0.942304	0.932219	0.836406	0.940074	0.944106	0.905764	0.834366	0.8431	0.886267	0.939564	0.841848	0.908525	0.90256	0.841547	0.945585	1
COH	0.989651	0.985878	0.885774	0.937181	0.934998	0.933022	0.8757	0.876866	0.9152	0.824682	0.717722	0.931619	0.941025	0.932468	0.973192	0.931309	1
WMC	0.948213	0.953802	0.850645	0.944011	0.929374	0.873594	0.778604	0.919945	0.947565	0.798766	0.672735	0.863778	0.879614	0.947427	0.940882	0.883285	0.970516	1
BF	0.86605	0.90705	0.729656	0.896675	0.866208	0.878148	0.705755	0.892967	0.919742	0.822957	0.670429	0.83347	0.845782	0.85809	0.899867	0.917918	0.875801	0.876099

## Sheet: S5
TABLE S4 Bite force of 239 organisms grouped into seven species of bats (Phyllostimidae: Stenodermatinae).
Specie	Location	Latitud	Longitud	Department	Sex	BF
Artibeus anderseni	Alvarado	4.56854	-74.9384	Tolima	1	35
Artibeus anderseni	Alvarado	4.56854	-74.9384	Tolima	1	40
Artibeus anderseni	Alvarado	4.56454	-74.9406	Tolima	1	30
Artibeus anderseni	Alvarado	4.56454	-74.9406	Tolima	1	30
Artibeus anderseni	Armero Guayabal	5.01569	-74.903	Tolima	1	35
Artibeus anderseni	Armero Guayabal	5.01569	-74.903	Tolima	1	35
Artibeus anderseni	Armero Guayabal	5.01569	-74.903	Tolima	1	40
Artibeus anderseni	Armero Guayabal	5.01569	-74.903	Tolima	1	40
Artibeus anderseni	Armero Guayabal	5.01569	-74.903	Tolima	1	35
Artibeus anderseni	Armero Guayabal	5.01569	-74.903	Tolima	1	40.6
Artibeus anderseni	Armero Guayabal	5.01569	-74.903	Tolima	1	30
Artibeus anderseni	Armero Guayabal	5.01569	-74.903	Tolima	1	30.6
Artibeus anderseni	Armero Guayabal	5.01569	-74.903	Tolima	1	40.5
Artibeus anderseni	Armero Guayabal	5.01569	-74.903	Tolima	1	40.5
Artibeus anderseni	El Espinal	4.15278	-74.8886	Tolima	1	35.8
Artibeus anderseni	Ibagué	4.358	-75.1587	Tolima	1	30
Artibeus anderseni	Alvarado	4.56854	-74.9384	Tolima	2	70.5
Artibeus anderseni	Alvarado	4.56854	-74.9384	Tolima	2	60.5
Artibeus anderseni	Alvarado	4.56454	-74.9406	Tolima	2	60
Artibeus anderseni	Alvarado	4.56454	-74.9406	Tolima	2	80
Artibeus anderseni	Armero Guayabal	5.01569	-74.903	Tolima	2	60.5
Artibeus anderseni	Armero Guayabal	5.01569	-74.903	Tolima	2	60.6
Artibeus anderseni	Armero Guayabal	5.01569	-74.903	Tolima	2	60
Artibeus anderseni	Armero Guayabal	5.01569	-74.903	Tolima	2	60
Artibeus anderseni	Armero Guayabal	5.01569	-74.903	Tolima	2	65.55
Artibeus anderseni	Armero Guayabal	5.01569	-74.903	Tolima	2	65.5
Artibeus anderseni	Armero Guayabal	5.01569	-74.903	Tolima	2	70
Artibeus anderseni	Armero Guayabal	5.01569	-74.903	Tolima	2	70.55
Artibeus anderseni	Armero Guayabal	5.01569	-74.903	Tolima	2	60.8
Artibeus anderseni	Armero Guayabal	5.01569	-74.903	Tolima	2	65.5
Artibeus lituratus	Alvarado	4.56454	-74.9406	Tolima	1	70.5
Artibeus lituratus	Ambalema	4.84676	-74.8067	Tolima	1	70.5
Artibeus lituratus	Armero Guayabal	5.01569	-74.903	Tolima	1	65.5
Artibeus lituratus	Armero Guayabal	5.01569	-74.903	Tolima	1	60
Artibeus lituratus	Armero Guayabal	5.01569	-74.903	Tolima	1	60
Artibeus lituratus	Armero Guayabal	5.01569	-74.903	Tolima	1	65
Artibeus lituratus	Armero Guayabal	5.01569	-74.903	Tolima	1	60
Artibeus lituratus	Armero Guayabal	5.01569	-74.903	Tolima	1	60
Artibeus lituratus	Armero Guayabal	5.01569	-74.903	Tolima	1	60
Artibeus lituratus	Armero Guayabal	5.01569	-74.903	Tolima	1	65.5
Artibeus lituratus	Armero Guayabal	5.01569	-74.903	Tolima	1	70.5
Artibeus lituratus	Ibagué	4.358	-75.1587	Tolima	1	70
Artibeus lituratus	Ibagué	4.358	-75.1587	Tolima	1	70
Artibeus lituratus	Ibagué	4.358	-75.1587	Tolima	1	70.5
Artibeus lituratus	Ibagué	4.358	-75.1587	Tolima	1	70
Artibeus lituratus	Ibagué	4.358	-75.1587	Tolima	1	70
Artibeus lituratus	Ibagué	4.358	-75.1587	Tolima	1	60
Artibeus lituratus	Ibagué	4.358	-75.1587	Tolima	1	60
Artibeus lituratus	Alvarado	4.56454	-74.9406	Tolima	2	70
Artibeus lituratus	Alvarado	4.56454	-74.9406	Tolima	2	80.5
Artibeus lituratus	Alvarado	4.56454	-74.9406	Tolima	2	80
Artibeus lituratus	Armero Guayabal	5.01569	-74.903	Tolima	2	85.5
Artibeus lituratus	Armero Guayabal	5.01822	-74.9046	Tolima	2	85.5
Artibeus lituratus	Armero Guayabal	5.01569	-74.903	Tolima	2	80
Artibeus lituratus	Armero Guayabal	5.01569	-74.903	Tolima	2	78.5
Artibeus lituratus	Suárez	4.01016	-74.8388	Tolima	2	80
Artibeus lituratus	Suárez	4.01016	-74.8388	Tolima	2	70
Artibeus lituratus	Suárez	4.01016	-74.8388	Tolima	2	75.5
Artibeus lituratus	Suárez	4.01016	-74.8388	Tolima	2	78.5
Artibeus lituratus	Suárez	4.01016	-74.8388	Tolima	2	70
Artibeus lituratus	Suárez	4.01016	-74.8388	Tolima	2	85.5
Artibeus lituratus	Suárez	4.01016	-74.8388	Tolima	2	75.5
Artibeus lituratus	Suárez	4.01016	-74.8388	Tolima	2	75
Artibeus lituratus	Suárez	4.01016	-74.8388	Tolima	2	75
Artibeus lituratus	Suárez	4.01016	-74.8388	Tolima	2	75.55
Artibeus planirostris	Ambalema	4.84676	-74.8067	Tolima	1	76.5
Artibeus planirostris	Ambalema	4.84676	-74.8067	Tolima	1	70.8
Artibeus planirostris	Ambalema	4.84676	-74.8067	Tolima	1	80.5
Artibeus planirostris	Ambalema	4.84676	-74.8067	Tolima	1	74.5
Artibeus planirostris	Ambalema	4.84676	-74.8067	Tolima	1	84.5
Artibeus planirostris	Ambalema	4.84676	-74.8067	Tolima	1	85
Artibeus planirostris	Ambalema	4.84676	-74.8067	Tolima	1	80.5
Artibeus planirostris	Ambalema	4.84676	-74.8067	Tolima	1	75.5
Artibeus planirostris	Ambalema	4.84676	-74.8067	Tolima	1	75.5
Artibeus planirostris	Ambalema	4.84676	-74.8067	Tolima	1	75.5
Artibeus planirostris	Ambalema	4.84676	-74.8067	Tolima	1	70.8
Artibeus planirostris	Ambalema	4.84676	-74.8067	Tolima	1	70
Artibeus planirostris	Ambalema	4.84676	-74.8067	Tolima	1	70.5
Artibeus planirostris	Ambalema	4.84676	-74.8067	Tolima	1	70.2
Artibeus planirostris	Ambalema	4.84676	-74.8067	Tolima	1	80.5
Artibeus planirostris	Ambalema	4.84676	-74.8067	Tolima	1	80
Artibeus planirostris	Ambalema	4.84676	-74.8067	Tolima	1	75.5
Artibeus planirostris	Ambalema	4.84676	-74.8067	Tolima	1	80.5
Artibeus planirostris	Ambalema	4.84676	-74.8067	Tolima	1	75.5
Artibeus planirostris	Ambalema	4.84676	-74.8067	Tolima	1	75.8
Artibeus planirostris	Ambalema	4.84676	-74.8067	Tolima	1	80
Artibeus planirostris	Ambalema	4.84676	-74.8067	Tolima	1	70.5
Artibeus planirostris	Ambalema	4.84676	-74.8067	Tolima	1	70.2
Artibeus planirostris	Ambalema	4.84676	-74.8067	Tolima	1	80
Artibeus planirostris	Ambalema	4.84676	-74.8067	Tolima	1	80
Artibeus planirostris	Ambalema	4.84676	-74.8067	Tolima	1	75.5
Artibeus planirostris	Ambalema	4.84676	-74.8067	Tolima	1	75.5
Artibeus planirostris	Ambalema	4.84676	-74.8067	Tolima	1	75.8
Artibeus planirostris	Ambalema	4.84676	-74.8067	Tolima	1	75.5
Artibeus planirostris	Ibagué	4.358	-75.1587	Tolima	1	70.5
Artibeus planirostris	Ibagué	4.358	-75.1587	Tolima	1	75.5
Artibeus planirostris	Ibagué	4.358	-75.1587	Tolima	1	75
Artibeus planirostris	Armero Guayabal	5.01569	-74.903	Tolima	1	75.5
Artibeus planirostris	Armero Guayabal	5.01569	-74.903	Tolima	1	75.5
Artibeus planirostris	Armero Guayabal	5.01569	-74.903	Tolima	1	80
Artibeus planirostris	Armero Guayabal	5.01569	-74.903	Tolima	1	75.5
Artibeus planirostris	Armero Guayabal	5.01569	-74.903	Tolima	1	75
Artibeus planirostris	Armero Guayabal	5.01569	-74.903	Tolima	1	75
Artibeus planirostris	Ambalema	4.84676	-74.8067	Tolima	2	95.56
Artibeus planirostris	Ambalema	4.84676	-74.8067	Tolima	2	95
Artibeus planirostris	Ambalema	4.84676	-74.8067	Tolima	2	95.5
Artibeus planirostris	Ambalema	4.84676	-74.8067	Tolima	2	89.5
Artibeus planirostris	Ambalema	4.84676	-74.8067	Tolima	2	90
Artibeus planirostris	Ambalema	4.84676	-74.8067	Tolima	2	90.5
Artibeus planirostris	Ambalema	4.84676	-74.8067	Tolima	2	90.5
Artibeus planirostris	Ambalema	4.84676	-74.8067	Tolima	2	95
Artibeus planirostris	Ambalema	4.84676	-74.8067	Tolima	2	95.5
Artibeus planirostris	Ambalema	4.84676	-74.8067	Tolima	2	89.5
Artibeus planirostris	Ambalema	4.84676	-74.8067	Tolima	2	90
Artibeus planirostris	Ambalema	4.84676	-74.8067	Tolima	2	90.5
Artibeus planirostris	Ambalema	4.84676	-74.8067	Tolima	2	90.5
Artibeus planirostris	Armero Guayabal	5.01569	-74.903	Tolima	2	95
Artibeus planirostris	Armero Guayabal	5.01569	-74.903	Tolima	2	95.5
Artibeus planirostris	Armero Guayabal	5.01569	-74.903	Tolima	2	89.5
Artibeus planirostris	Armero Guayabal	5.01569	-74.903	Tolima	2	90
Artibeus planirostris	Armero Guayabal	5.01569	-74.903	Tolima	2	97.5
Artibeus planirostris	Armero Guayabal	5.01569	-74.903	Tolima	2	90.5
Artibeus planirostris	Armero Guayabal	5.01569	-74.903	Tolima	2	95
Artibeus planirostris	Armero Guayabal	5.01569	-74.903	Tolima	2	95.5
Artibeus planirostris	Armero Guayabal	5.01569	-74.903	Tolima	2	89.5
Artibeus planirostris	Armero Guayabal	5.01569	-74.903	Tolima	2	92.5
Artibeus planirostris	Armero Guayabal	5.01569	-74.903	Tolima	2	90.5
Artibeus planirostris	Armero Guayabal	5.01569	-74.903	Tolima	2	90.5
Artibeus planirostris	Armero Guayabal	5.01569	-74.903	Tolima	2	97
Artibeus planirostris	Armero Guayabal	5.01569	-74.903	Tolima	2	95
Artibeus planirostris	Suárez	4.01016	-74.8388	Tolima	2	95.5
Artibeus planirostris	Suárez	4.01016	-74.8388	Tolima	2	95.5
Artibeus planirostris	Suárez	4.01016	-74.8388	Tolima	2	95.5
Artibeus planirostris	Suárez	4.01016	-74.8388	Tolima	2	96.5
Artibeus planirostris	Suárez	4.01016	-74.8388	Tolima	2	97.5
Artibeus planirostris	Suárez	4.01016	-74.8388	Tolima	2	93
Artibeus planirostris	Suárez	4.01016	-74.8388	Tolima	2	93.5
Artibeus planirostris	Suárez	4.01016	-74.8388	Tolima	2	95
Artibeus planirostris	Suárez	4.01016	-74.8388	Tolima	2	95
Artibeus planirostris	Suárez	4.01016	-74.8388	Tolima	2	95.5
Artibeus planirostris	Suárez	4.01016	-74.8388	Tolima	2	90
Artibeus phaeotis	Ambalema	4.84676	-74.8067	Tolima	1	33.5
Artibeus phaeotis	Ambalema	4.84676	-74.8067	Tolima	1	30.5
Artibeus phaeotis	Ambalema	4.84676	-74.8067	Tolima	1	30.25
Artibeus phaeotis	Armero Guayabal	5.01569	-74.903	Tolima	1	33
Artibeus phaeotis	Armero Guayabal	5.01569	-74.903	Tolima	1	33.5
Artibeus phaeotis	Armero Guayabal	5.01569	-74.903	Tolima	1	33.5
Artibeus phaeotis	Armero Guayabal	5.01569	-74.903	Tolima	1	35.5
Artibeus phaeotis	Armero Guayabal	5.01569	-74.903	Tolima	1	33.5
Artibeus phaeotis	Armero Guayabal	5.01569	-74.903	Tolima	1	35
Artibeus phaeotis	Alvarado	4.56854	-74.9384	Tolima	2	62.5
Artibeus phaeotis	Ambalema	4.84676	-74.8067	Tolima	2	65
Artibeus phaeotis	Armero Guayabal	5.01569	-74.903	Tolima	2	60.25
Artibeus phaeotis	Armero Guayabal	5.01569	-74.903	Tolima	2	61.5
Artibeus phaeotis	Armero Guayabal	5.01569	-74.903	Tolima	2	65
Artibeus phaeotis	Armero Guayabal	5.01569	-74.903	Tolima	2	60
Artibeus phaeotis	Armero Guayabal	5.01569	-74.903	Tolima	2	65
Artibeus phaeotis	Armero Guayabal	5.01569	-74.903	Tolima	2	60
Artibeus phaeotis	Armero Guayabal	5.01569	-74.903	Tolima	2	65
Artibeus phaeotis	Suárez	4.01016	-74.8388	Tolima	2	62
Platyrrhinus helleri	Alvarado	4.56854	-74.9384	Tolima	1	44.5
Platyrrhinus helleri	Alvarado	4.56854	-74.9384	Tolima	1	45
Platyrrhinus helleri	Armero Guayabal	5.01569	-74.903	Tolima	1	45.5
Platyrrhinus helleri	Armero Guayabal	5.01569	-74.903	Tolima	1	45
Platyrrhinus helleri	Armero Guayabal	5.01569	-74.903	Tolima	1	44
Platyrrhinus helleri	Armero Guayabal	5.01569	-74.903	Tolima	1	44
Platyrrhinus helleri	Armero Guayabal	5.01569	-74.903	Tolima	1	45
Platyrrhinus helleri	Ibagué	4.358	-75.1587	Tolima	1	44.5
Platyrrhinus helleri	Sebastián de Mariquita	5217872	-74898	Tolima	1	45.5
Platyrrhinus helleri	Suárez	4.01016	-74.8388	Tolima	1	45
Platyrrhinus helleri	Suárez	4.01016	-74.8388	Tolima	1	44
Platyrrhinus helleri	Alvarado	4.56854	-74.9384	Tolima	2	73
Platyrrhinus helleri	Ambalema	4.84676	-74.8067	Tolima	2	73.5
Platyrrhinus helleri	Armero Guayabal	5.01569	-74.903	Tolima	2	72
Platyrrhinus helleri	Armero Guayabal	5.01569	-74.903	Tolima	2	75.5
Platyrrhinus helleri	Libano	4.93358	-75.0768	Tolima	2	73.5
Platyrrhinus helleri	Ibagué	4.358	-75.1587	Tolima	2	72
Platyrrhinus helleri	Ibagué	4.358	-75.1587	Tolima	2	72.25
Platyrrhinus helleri	Ibagué	4.358	-75.1587	Tolima	2	72
Platyrrhinus helleri	Sebastián de Mariquita	5217872	-74898	Tolima	2	72
Platyrrhinus helleri	Sebastián de Mariquita	5217872	-74898	Tolima	2	73
Platyrrhinus helleri	Suárez	4.01016	-74.8388	Tolima	2	73
Uroderma convexum	Alvarado	4.56854	-74.9384	Tolima	1	46.5
Uroderma convexum	Alvarado	4.56854	-74.9384	Tolima	1	45.5
Uroderma convexum	Alvarado	4.56854	-74.9384	Tolima	1	46.5
Uroderma convexum	Alvarado	4.56854	-74.9384	Tolima	1	45.5
Uroderma convexum	Alvarado	4.56854	-74.9384	Tolima	1	46.5
Uroderma convexum	Armero Guayabal	5.01569	-74.903	Tolima	1	45
Uroderma convexum	Armero Guayabal	5.01569	-74.903	Tolima	1	45.5
Uroderma convexum	Armero Guayabal	5.01569	-74.903	Tolima	1	47
Uroderma convexum	Armero Guayabal	5.01569	-74.903	Tolima	1	46.5
Uroderma convexum	Armero Guayabal	5.01569	-74.903	Tolima	1	45.5
Uroderma convexum	Armero Guayabal	5.01569	-74.903	Tolima	1	46.5
Uroderma convexum	Armero Guayabal	5.01569	-74.903	Tolima	1	46.5
Uroderma convexum	Sebastián de Mariquita	5217872	-74898	Tolima	1	47
Uroderma convexum	Melgar	4.20722	-74.6456	Tolima	1	47.5
Uroderma convexum	Melgar	4.20722	-74.6456	Tolima	1	43.5
Uroderma convexum	Suárez	4.01016	-74.8388	Tolima	1	45.5
Uroderma convexum	Alvarado	4.56854	-74.9384	Tolima	2	80
Uroderma convexum	Alvarado	4.56854	-74.9384	Tolima	2	78.5
Uroderma convexum	Alvarado	4.56854	-74.9384	Tolima	2	78
Uroderma convexum	Alvarado	4.56854	-74.9384	Tolima	2	80
Uroderma convexum	Armero Guayabal	5.01569	-74.903	Tolima	2	79
Uroderma convexum	Armero Guayabal	5.01569	-74.903	Tolima	2	79.5
Uroderma convexum	Armero Guayabal	5.01569	-74.903	Tolima	2	79.5
Uroderma convexum	Armero Guayabal	5.01569	-74.903	Tolima	2	80.5
Uroderma convexum	Armero Guayabal	5.01569	-74.903	Tolima	2	80
Uroderma convexum	Armero Guayabal	5.01569	-74.903	Tolima	2	80.5
Uroderma convexum	Armero Guayabal	5.01569	-74.903	Tolima	2	80
Uroderma convexum	Ibagué	4.358	-75.1587	Tolima	2	80
Uroderma convexum	Ibagué	4.358	-75.1587	Tolima	2	80
Uroderma convexum	Ibagué	4.358	-75.1587	Tolima	2	80
Sturnira giannae	Alvarado	4.56854	-74.9384	Tolima	1	35
Sturnira giannae	Alvarado	4.56854	-74.9384	Tolima	1	34.5
Sturnira giannae	Ambalema	4.84676	-74.8067	Tolima	1	35.5
Sturnira giannae	Ambalema	4.84676	-74.8067	Tolima	1	35.5
Sturnira giannae	Ambalema	4.84676	-74.8067	Tolima	1	35
Sturnira giannae	Ambalema	4.84676	-74.8067	Tolima	1	35.5
Sturnira giannae	Ambalema	4.84676	-74.8067	Tolima	1	35
Sturnira giannae	Armero Guayabal	5.01569	-74.903	Tolima	1	34.5
Sturnira giannae	Ibagué	4.358	-75.1587	Tolima	1	34
Sturnira giannae	Ibagué	4.358	-75.1587	Tolima	1	35.5
Sturnira giannae	Ibagué	4.358	-75.1587	Tolima	1	35
Sturnira giannae	Ibagué	4.358	-75.1587	Tolima	1	35
Sturnira giannae	Suárez	4.01016	-74.8388	Tolima	1	35.5
Sturnira giannae	Suárez	4.01016	-74.8388	Tolima	1	35
Sturnira giannae	Alvarado	4.56854	-74.9384	Tolima	2	59
Sturnira giannae	Ambalema	4.84676	-74.8067	Tolima	2	59.5
Sturnira giannae	Ambalema	4.84676	-74.8067	Tolima	2	58
Sturnira giannae	Ambalema	4.84676	-74.8067	Tolima	2	58.5
Sturnira giannae	Armero Guayabal	5.01569	-74.903	Tolima	2	60.5
Sturnira giannae	Ibagué	4.358	-75.1587	Tolima	2	59
Sturnira giannae	Ibagué	4.358	-75.1587	Tolima	2	59.5
Sturnira giannae	Ibagué	4.358	-75.1587	Tolima	2	58
Sturnira giannae	Sebastián de Mariquita	5217872	-74898	Tolima	2	60
Sturnira giannae	Sebastián de Mariquita	5217872	-74898	Tolima	2	60
Sturnira giannae	Suárez	4.01016	-74.8388	Tolima	2	59.5
Sturnira giannae	Suárez	4.01016	-74.8388	Tolima	2	59
Sturnira giannae	Suárez	4.01016	-74.8388	Tolima	2	59

## Sheet: S6
TABLE S5 Values of the first two main components of the PCA and values of the CVA, related to the bite force and the Skull and body traits, of the set of bats studied here.
	Variables	PC 1	PC 2	e1	e2
	FA	0.985959	0.0282771
	MAS	0.978731	-0.104095
	GLS	0.902282	0.260808	0.3	-0.02
	CIL	0.965155	0.0562853	0.14	-0.45
	CCL	0.970078	0.129936	-0.18	-0.25
	ZB	0.948178	0.00243457	-0.15	-0.18
	BB	0.869472	0.25275	0.26	0.13
	PB	0.895841	-0.338011	-0.1	-0.12
	MB	0.938256	-0.151198	0.12	0.32
	PL	0.880319	0.164684	0.06	-0.62
	MTRL	0.798487	0.528589	0.28	-0.09
	M1-M1	0.941285	0.0102567	0.12	0.17
	M2-M2	0.948554	-0.0181793	-0.07	0.36
	C-C	0.907291	-0.385815	0.1	0.15
	DENL	0.978254	-0.00813297	-0.18	-0.22
	MANDL	0.967747	0.0928323	0.04	-0.58
	COH	0.983703	-0.0723481	0.12	0.44
	WMC	0.958371	-0.182883	0.05	0.61
	BF	0.917445	-0.178699	0.13	-0.23

## Sheet: S7
Table S6. Matrix of bivariate correlations between the variables.
	MTRL	M1-M1	M2-M2	C-C	DENL	MANDL	COH	WMC	BS
MTRL	1
M1-M1	0.9243	1
M2-M2	0.9265	0.99	1
C-C	0.7533	0.861	0.8703	1
DENL	0.9773	0.946	0.9525	0.8648	1
MANDL	0.9863	0.933	0.9447	0.8024	0.9893	1
COH	0.9113	0.9805	0.9857	0.928	0.9631	0.9398	1
WMC	0.8757	0.9118	0.9327	0.9329	0.9455	0.9191	0.9595	1
BS	0.6561	0.6068	0.5854	0.4404	0.6027	0.6188	0.5572	0.4522	1
